# Supplementary material for: Chemotactic responses of growing neurites to precisely controlled gradients of nerve growth factor
Source: Sci Data. 2018 Sep 4;5:180183. doi: 10.1038/sdata.2018.183 (PMC6122170; doi:10.1038/sdata.2018.183)
Supplement: Supplementary file 1 [file sdata2018183-isa1.zip]

Archive with 3 entries (3 files):
- i_Investigation.txt
- s_Goodhill_study.txt
- a_Goodhill_assay.txt
