# Supplementary material for: Chemotactic responses of growing neurites to precisely controlled gradients of nerve growth factor
Source: Sci Data. 2018 Sep 4;5:180183. doi: 10.1038/sdata.2018.183 (PMC6122170; doi:10.1038/sdata.2018.183)
Supplement: Supplementary file 1 [file sdata2018183-isa1.zip › i_Investigation.txt]

# Investigation File generated for Scientific Data with Investigation File Authoring Tool version 0.1.0 on 30/07/2018 - This metadata file is CC0
ONTOLOGY SOURCE REFERENCE
Term Source Name	NCBITaxon	UBERON	OBI	ERO	BAO	NCIT
Term Source File	http://data.bioontology.org/ontologies/NCBITAXON	http://data.bioontology.org/ontologies/UBERON	http://data.bioontology.org/ontologies/OBI	http://data.bioontology.org/ontologies/ERO	http://data.bioontology.org/ontologies/BAO	http://data.bioontology.org/ontologies/NCIT
Term Source Version	2016AB	releases/2014-06-15	2014-08-18	2013-08-02	2.0	17.06d
Term Source Description	National Center for Biotechnology Information (NCBI) Organismal Classification	Uber Anatomy Ontology	Ontology for Biomedical Investigations	Eagle-I Research Resource Ontology	BioAssay Ontology	National Cancer Institute Thesaurus
INVESTIGATION
Investigation Identifier
Investigation Title
Investigation Description
Investigation Submission Date
Investigation Public Release Date
INVESTIGATION PUBLICATIONS
Investigation PubMed ID
Investigation Publication DOI
Investigation Publication Author List
Investigation Publication Title
Investigation Publication Status
Investigation Publication Status Term Accession Number
Investigation Publication Status Term Source REF
INVESTIGATION CONTACTS
Investigation Person Last Name
Investigation Person Mid Initials
Investigation Person First Name
Investigation Person Address
Investigation Person Phone
Investigation Person Fax
Investigation Person Email
Investigation Person Affiliation
Investigation Person Roles
Investigation Person Roles Term Accession Number
Investigation Person Roles Term Source REF
STUDY
Study Identifier	10.1038/sdata.2018.183
Study Title	Chemotactic responses of growing neurites to precisely controlled gradients of nerve growth factor
Study Submission Date	15/05/2018
Study Public Release Date	04/09/2018
Study Description	http://www.nature.com/articles/sdata2018183#abstract
Study File Name	s_Goodhill_study.txt
Comment[Subject Keywords]	///;/;//
Comment[Manuscript Licence]	CC BY-4.0
Comment[Experimental Metadata Licence]	CC0
Comment[Supplementary Information File Name]	
Comment[Supplementary Information File Type]	x-zip-compressed
Comment[Supplementary Information File URL]	http://www.nature.com/articles/sdata2018183#supplementary-information
Comment[Data Repository]	figshare
Comment[Data Record Accession]	doi:10.6084/m9.figshare.6752873
Comment[Data Record URI]	https://doi.org/10.6084/m9.figshare.6752873
STUDY DESIGN DESCRIPTORS
Study Design Type	organism development design	ex vivo design	factorial design	image analysis objective	data collection and processing objective
Study Design Type Term Accession Number	OBI:0001328	OBI:0001211	OBI:0500014	ERO:0100099	ERO:0100087
Study Design Type Term Source REF	OBI	OBI	OBI	ERO	ERO
STUDY PUBLICATIONS
Study PubMed ID	""	""	""
Study Publication DOI	doi:10.1038/nn1259	doi:10.1002/bit.20564	doi:10.1073/pnas.0900715106
Study Publication Author List	""	""	""
Study Publication Title	A new chemotaxis assay shows the extreme sensitivity of axons to molecular gradients	Generating controlled molecular gradients in 3D gels	A Bayesian model predicts the response of axons to molecular gradients
Study Publication Status	published	published	published
Study Publication Status Term Accession Number			
Study Publication Status Term Source REF			
STUDY FACTORS
Study Factor Name	nerve growth factor concentration gradient steepness	background concentration
Study Factor Type	concentration profile	Average Concentration
Study Factor Type Term Accession Number	BAO:0002769	NCIT:C85575
Study Factor Type Term Source REF	BAO	NCIT
STUDY ASSAYS
Study Assay Measurement Type	neurite outgrowth
Study Assay Measurement Type Term Accession Number	BAO:0080007
Study Assay Measurement Type Term Source REF	BAO
Study Assay Technology Type	Fluorescence Microscopy
Study Assay Technology Type Term Accession Number	NCIT:C16856
Study Assay Technology Type Term Source REF	NCIT
Study Assay Technology Platform	Zeiss Z1 fluorescence microscope
Study Assay File Name	a_Goodhill_assay.txt
STUDY PROTOCOLS
Study Protocol Name	Explant preparation	Shallow gradient assay	Immunostaining and microscopy	Quantification of neurite outgrowth
Study Protocol Type	Tissue Preparation or Processing Technique	study design independent variable	imaging assay	Image Quantification
Study Protocol Type Term Accession Number	NCIT:C49337	OBI:0000750	OBI:0000185	NCIT:C91062
Study Protocol Type Term Source REF	NCIT	OBI	OBI	NCIT
Study Protocol Description				
Study Protocol URI	""	""	""	""
Study Protocol Version				
Study Protocol Parameters Name	""	instrument; manufacturer	instrument; manufacturer	""
Study Protocol Parameters Name Term Accession Number	""	""	""	""
Study Protocol Parameters Name Term Source REF	""	""	""	""
Study Protocol Components Name	""	""	""	""
Study Protocol Components Type	""	""	""	""
Study Protocol Components Type Term Accession Number	""	""	""	""
Study Protocol Components Type Term Source REF	""	""	""	""
STUDY CONTACTS
Study Person Last Name	Bicknell	Pujic	Feldner	Vetter	Goodhill
Study Person First Name	Brendan A.	Zac	Julia	Irina	Geoffrey J.
Study Person Mid Initials					
Study Person Email	""	""	""	""	g.goodhill@uq.edu.au
Study Person Phone					
Study Person Fax					
Study Person Address					
Study Person Affiliation	Queensland Brain Institute, The University of Queensland, St Lucia, QLD 4072, Australia	Queensland Brain Institute, The University of Queensland, St Lucia, QLD 4072, Australia	Queensland Brain Institute, The University of Queensland, St Lucia, QLD 4072, Australia	Queensland Brain Institute, The University of Queensland, St Lucia, QLD 4072, Australia	Queensland Brain Institute, The University of Queensland, St Lucia, QLD 4072, Australia
Study Person Roles					
Study Person Roles Term Accession Number					
Study Person Roles Term Source REF					
Comment[Study Person ORCID]					
Comment[Funder]					
Comment[FundRef ID]					
Comment[Funder Term Source REF]					
Comment[Grant Identifier]					
