# Supplementary material for: Chemotactic responses of growing neurites to precisely controlled gradients of nerve growth factor
Source: Sci Data. 2018 Sep 4;5:180183. doi: 10.1038/sdata.2018.183 (PMC6122170; doi:10.1038/sdata.2018.183)
Supplement: Supplementary file 1 [file sdata2018183-isa1.zip › s_Goodhill_study.txt]

Source Name	Characteristics[organism]	Term Source REF	Term Accession Number	Characteristics[organism part]	Term Source REF	Term Accession Number	Protocol REF	Sample Name	Factor Value[nerve growth factor concentration gradient steepness]	Factor Value[background concentration]
thoracic and lumbar regions of postnatal day P0-P3 rat pups	Rattus norvegicus	NCBITaxon	NCBITaxon:10116	dorsal root ganglion	UBERON	UBERON:0000044	Explant preparation	Dorsal Root Ganglion explants		
