# Supplementary material for: Chemotactic responses of growing neurites to precisely controlled gradients of nerve growth factor
Source: Sci Data. 2018 Sep 4;5:180183. doi: 10.1038/sdata.2018.183 (PMC6122170; doi:10.1038/sdata.2018.183)
Supplement: Supplementary file 1 [file sdata2018183-isa1.zip › a_Goodhill_assay.txt]

Sample Name	Protocol REF	Parameter Value[instrument]	Parameter Value[manufacturer]	Protocol REF	Parameter Value[instrument]	Parameter Value[manufacturer]	Assay Name	Raw Data File	Comment[Data Repository]	Comment[Data Record Accession]	Comment[Data Record URI]	Protocol REF	Comment[specific subtype]	Derived Data File	Comment[Data Repository]	Comment[Data Record Accession]	Comment[Data Record URI]	Protocol REF	Comment[specific subtype]	Derived Data File	Comment[Data Repository]	Comment[Data Record Accession]	Comment[Data Record URI]	Factor Value[nerve growth factor concentration gradient steepness]	Factor Value[background concentration]
Dorsal Root Ganglion explants	Shallow gradient assay	Nano-Plotter 2.0	GESIM	Immunostaining and microscopy	Z1 fluorescence microscope	Zeiss	01_0101u	drg_data\images\01_0101u_0p0_001p000.tif	figshare	doi:10.6084/m9.figshare.6752873	https://doi.org/10.6084/m9.figshare.6752873	Quantification of neurite outgrowth	regions of neurite outgrowth	drg_data\neurite_masks\01_0101u_0p0_001p000_n.tif	figshare	doi:10.6084/m9.figshare.6752873	https://doi.org/10.6084/m9.figshare.6752873	Quantification of neurite outgrowth	central cell-body region of the explant	drg_data\explant_masks\01_0101u_0p0_001p000_x.tif	figshare	doi:10.6084/m9.figshare.6752873	https://doi.org/10.6084/m9.figshare.6752873	0	1
Dorsal Root Ganglion explants	Shallow gradient assay	Nano-Plotter 2.0	GESIM	Immunostaining and microscopy	Z1 fluorescence microscope	Zeiss	01_0102u	drg_data\images\01_0102u_0p0_001p000.tif	figshare	doi:10.6084/m9.figshare.6752873	https://doi.org/10.6084/m9.figshare.6752873	Quantification of neurite outgrowth	regions of neurite outgrowth	drg_data\neurite_masks\01_0102u_0p0_001p000_n.tif	figshare	doi:10.6084/m9.figshare.6752873	https://doi.org/10.6084/m9.figshare.6752873	Quantification of neurite outgrowth	central cell-body region of the explant	drg_data\explant_masks\01_0102u_0p0_001p000_x.tif	figshare	doi:10.6084/m9.figshare.6752873	https://doi.org/10.6084/m9.figshare.6752873	0	1
Dorsal Root Ganglion explants	Shallow gradient assay	Nano-Plotter 2.0	GESIM	Immunostaining and microscopy	Z1 fluorescence microscope	Zeiss	01_0103u	drg_data\images\01_0103u_0p0_001p000.tif	figshare	doi:10.6084/m9.figshare.6752873	https://doi.org/10.6084/m9.figshare.6752873	Quantification of neurite outgrowth	regions of neurite outgrowth	drg_data\neurite_masks\01_0103u_0p0_001p000_n.tif	figshare	doi:10.6084/m9.figshare.6752873	https://doi.org/10.6084/m9.figshare.6752873	Quantification of neurite outgrowth	central cell-body region of the explant	drg_data\explant_masks\01_0103u_0p0_001p000_x.tif	figshare	doi:10.6084/m9.figshare.6752873	https://doi.org/10.6084/m9.figshare.6752873	0	1
Dorsal Root Ganglion explants	Shallow gradient assay	Nano-Plotter 2.0	GESIM	Immunostaining and microscopy	Z1 fluorescence microscope	Zeiss	01_0104d	drg_data\images\01_0104d_0p0_001p000.tif	figshare	doi:10.6084/m9.figshare.6752873	https://doi.org/10.6084/m9.figshare.6752873	Quantification of neurite outgrowth	regions of neurite outgrowth	drg_data\neurite_masks\01_0104d_0p0_001p000_n.tif	figshare	doi:10.6084/m9.figshare.6752873	https://doi.org/10.6084/m9.figshare.6752873	Quantification of neurite outgrowth	central cell-body region of the explant	drg_data\explant_masks\01_0104d_0p0_001p000_x.tif	figshare	doi:10.6084/m9.figshare.6752873	https://doi.org/10.6084/m9.figshare.6752873	0	1
Dorsal Root Ganglion explants	Shallow gradient assay	Nano-Plotter 2.0	GESIM	Immunostaining and microscopy	Z1 fluorescence microscope	Zeiss	01_0105d	drg_data\images\01_0105d_0p0_001p000.tif	figshare	doi:10.6084/m9.figshare.6752873	https://doi.org/10.6084/m9.figshare.6752873	Quantification of neurite outgrowth	regions of neurite outgrowth	drg_data\neurite_masks\01_0105d_0p0_001p000_n.tif	figshare	doi:10.6084/m9.figshare.6752873	https://doi.org/10.6084/m9.figshare.6752873	Quantification of neurite outgrowth	central cell-body region of the explant	drg_data\explant_masks\01_0105d_0p0_001p000_x.tif	figshare	doi:10.6084/m9.figshare.6752873	https://doi.org/10.6084/m9.figshare.6752873	0	1
Dorsal Root Ganglion explants	Shallow gradient assay	Nano-Plotter 2.0	GESIM	Immunostaining and microscopy	Z1 fluorescence microscope	Zeiss	01_0106d	drg_data\images\01_0106d_0p0_001p000.tif	figshare	doi:10.6084/m9.figshare.6752873	https://doi.org/10.6084/m9.figshare.6752873	Quantification of neurite outgrowth	regions of neurite outgrowth	drg_data\neurite_masks\01_0106d_0p0_001p000_n.tif	figshare	doi:10.6084/m9.figshare.6752873	https://doi.org/10.6084/m9.figshare.6752873	Quantification of neurite outgrowth	central cell-body region of the explant	drg_data\explant_masks\01_0106d_0p0_001p000_x.tif	figshare	doi:10.6084/m9.figshare.6752873	https://doi.org/10.6084/m9.figshare.6752873	0	1
Dorsal Root Ganglion explants	Shallow gradient assay	Nano-Plotter 2.0	GESIM	Immunostaining and microscopy	Z1 fluorescence microscope	Zeiss	01_0201u	drg_data\images\01_0201u_0p0_001p000.tif	figshare	doi:10.6084/m9.figshare.6752873	https://doi.org/10.6084/m9.figshare.6752873	Quantification of neurite outgrowth	regions of neurite outgrowth	drg_data\neurite_masks\01_0201u_0p0_001p000_n.tif	figshare	doi:10.6084/m9.figshare.6752873	https://doi.org/10.6084/m9.figshare.6752873	Quantification of neurite outgrowth	central cell-body region of the explant	drg_data\explant_masks\01_0201u_0p0_001p000_x.tif	figshare	doi:10.6084/m9.figshare.6752873	https://doi.org/10.6084/m9.figshare.6752873	0	1
Dorsal Root Ganglion explants	Shallow gradient assay	Nano-Plotter 2.0	GESIM	Immunostaining and microscopy	Z1 fluorescence microscope	Zeiss	01_0203u	drg_data\images\01_0203u_0p0_001p000.tif	figshare	doi:10.6084/m9.figshare.6752873	https://doi.org/10.6084/m9.figshare.6752873	Quantification of neurite outgrowth	regions of neurite outgrowth	drg_data\neurite_masks\01_0203u_0p0_001p000_n.tif	figshare	doi:10.6084/m9.figshare.6752873	https://doi.org/10.6084/m9.figshare.6752873	Quantification of neurite outgrowth	central cell-body region of the explant	drg_data\explant_masks\01_0203u_0p0_001p000_x.tif	figshare	doi:10.6084/m9.figshare.6752873	https://doi.org/10.6084/m9.figshare.6752873	0	1
Dorsal Root Ganglion explants	Shallow gradient assay	Nano-Plotter 2.0	GESIM	Immunostaining and microscopy	Z1 fluorescence microscope	Zeiss	01_0204d	drg_data\images\01_0204d_0p0_001p000.tif	figshare	doi:10.6084/m9.figshare.6752873	https://doi.org/10.6084/m9.figshare.6752873	Quantification of neurite outgrowth	regions of neurite outgrowth	drg_data\neurite_masks\01_0204d_0p0_001p000_n.tif	figshare	doi:10.6084/m9.figshare.6752873	https://doi.org/10.6084/m9.figshare.6752873	Quantification of neurite outgrowth	central cell-body region of the explant	drg_data\explant_masks\01_0204d_0p0_001p000_x.tif	figshare	doi:10.6084/m9.figshare.6752873	https://doi.org/10.6084/m9.figshare.6752873	0	1
Dorsal Root Ganglion explants	Shallow gradient assay	Nano-Plotter 2.0	GESIM	Immunostaining and microscopy	Z1 fluorescence microscope	Zeiss	01_0205d	drg_data\images\01_0205d_0p0_001p000.tif	figshare	doi:10.6084/m9.figshare.6752873	https://doi.org/10.6084/m9.figshare.6752873	Quantification of neurite outgrowth	regions of neurite outgrowth	drg_data\neurite_masks\01_0205d_0p0_001p000_n.tif	figshare	doi:10.6084/m9.figshare.6752873	https://doi.org/10.6084/m9.figshare.6752873	Quantification of neurite outgrowth	central cell-body region of the explant	drg_data\explant_masks\01_0205d_0p0_001p000_x.tif	figshare	doi:10.6084/m9.figshare.6752873	https://doi.org/10.6084/m9.figshare.6752873	0	1
Dorsal Root Ganglion explants	Shallow gradient assay	Nano-Plotter 2.0	GESIM	Immunostaining and microscopy	Z1 fluorescence microscope	Zeiss	01_0206d	drg_data\images\01_0206d_0p0_001p000.tif	figshare	doi:10.6084/m9.figshare.6752873	https://doi.org/10.6084/m9.figshare.6752873	Quantification of neurite outgrowth	regions of neurite outgrowth	drg_data\neurite_masks\01_0206d_0p0_001p000_n.tif	figshare	doi:10.6084/m9.figshare.6752873	https://doi.org/10.6084/m9.figshare.6752873	Quantification of neurite outgrowth	central cell-body region of the explant	drg_data\explant_masks\01_0206d_0p0_001p000_x.tif	figshare	doi:10.6084/m9.figshare.6752873	https://doi.org/10.6084/m9.figshare.6752873	0	1
Dorsal Root Ganglion explants	Shallow gradient assay	Nano-Plotter 2.0	GESIM	Immunostaining and microscopy	Z1 fluorescence microscope	Zeiss	01_0301u	drg_data\images\01_0301u_0p2_000p010.tif	figshare	doi:10.6084/m9.figshare.6752873	https://doi.org/10.6084/m9.figshare.6752873	Quantification of neurite outgrowth	regions of neurite outgrowth	drg_data\neurite_masks\01_0301u_0p2_000p010_n.tif	figshare	doi:10.6084/m9.figshare.6752873	https://doi.org/10.6084/m9.figshare.6752873	Quantification of neurite outgrowth	central cell-body region of the explant	drg_data\explant_masks\01_0301u_0p2_000p010_x.tif	figshare	doi:10.6084/m9.figshare.6752873	https://doi.org/10.6084/m9.figshare.6752873	0.2	0.1
Dorsal Root Ganglion explants	Shallow gradient assay	Nano-Plotter 2.0	GESIM	Immunostaining and microscopy	Z1 fluorescence microscope	Zeiss	01_0302u	drg_data\images\01_0302u_0p2_000p010.tif	figshare	doi:10.6084/m9.figshare.6752873	https://doi.org/10.6084/m9.figshare.6752873	Quantification of neurite outgrowth	regions of neurite outgrowth	drg_data\neurite_masks\01_0302u_0p2_000p010_n.tif	figshare	doi:10.6084/m9.figshare.6752873	https://doi.org/10.6084/m9.figshare.6752873	Quantification of neurite outgrowth	central cell-body region of the explant	drg_data\explant_masks\01_0302u_0p2_000p010_x.tif	figshare	doi:10.6084/m9.figshare.6752873	https://doi.org/10.6084/m9.figshare.6752873	0.2	0.1
Dorsal Root Ganglion explants	Shallow gradient assay	Nano-Plotter 2.0	GESIM	Immunostaining and microscopy	Z1 fluorescence microscope	Zeiss	01_0303u	drg_data\images\01_0303u_0p2_000p010.tif	figshare	doi:10.6084/m9.figshare.6752873	https://doi.org/10.6084/m9.figshare.6752873	Quantification of neurite outgrowth	regions of neurite outgrowth	drg_data\neurite_masks\01_0303u_0p2_000p010_n.tif	figshare	doi:10.6084/m9.figshare.6752873	https://doi.org/10.6084/m9.figshare.6752873	Quantification of neurite outgrowth	central cell-body region of the explant	drg_data\explant_masks\01_0303u_0p2_000p010_x.tif	figshare	doi:10.6084/m9.figshare.6752873	https://doi.org/10.6084/m9.figshare.6752873	0.2	0.1
Dorsal Root Ganglion explants	Shallow gradient assay	Nano-Plotter 2.0	GESIM	Immunostaining and microscopy	Z1 fluorescence microscope	Zeiss	01_0304d	drg_data\images\01_0304d_0p2_000p010.tif	figshare	doi:10.6084/m9.figshare.6752873	https://doi.org/10.6084/m9.figshare.6752873	Quantification of neurite outgrowth	regions of neurite outgrowth	drg_data\neurite_masks\01_0304d_0p2_000p010_n.tif	figshare	doi:10.6084/m9.figshare.6752873	https://doi.org/10.6084/m9.figshare.6752873	Quantification of neurite outgrowth	central cell-body region of the explant	drg_data\explant_masks\01_0304d_0p2_000p010_x.tif	figshare	doi:10.6084/m9.figshare.6752873	https://doi.org/10.6084/m9.figshare.6752873	0.2	0.1
Dorsal Root Ganglion explants	Shallow gradient assay	Nano-Plotter 2.0	GESIM	Immunostaining and microscopy	Z1 fluorescence microscope	Zeiss	01_0305d	drg_data\images\01_0305d_0p2_000p010.tif	figshare	doi:10.6084/m9.figshare.6752873	https://doi.org/10.6084/m9.figshare.6752873	Quantification of neurite outgrowth	regions of neurite outgrowth	drg_data\neurite_masks\01_0305d_0p2_000p010_n.tif	figshare	doi:10.6084/m9.figshare.6752873	https://doi.org/10.6084/m9.figshare.6752873	Quantification of neurite outgrowth	central cell-body region of the explant	drg_data\explant_masks\01_0305d_0p2_000p010_x.tif	figshare	doi:10.6084/m9.figshare.6752873	https://doi.org/10.6084/m9.figshare.6752873	0.2	0.1
Dorsal Root Ganglion explants	Shallow gradient assay	Nano-Plotter 2.0	GESIM	Immunostaining and microscopy	Z1 fluorescence microscope	Zeiss	01_0306d	drg_data\images\01_0306d_0p2_000p010.tif	figshare	doi:10.6084/m9.figshare.6752873	https://doi.org/10.6084/m9.figshare.6752873	Quantification of neurite outgrowth	regions of neurite outgrowth	drg_data\neurite_masks\01_0306d_0p2_000p010_n.tif	figshare	doi:10.6084/m9.figshare.6752873	https://doi.org/10.6084/m9.figshare.6752873	Quantification of neurite outgrowth	central cell-body region of the explant	drg_data\explant_masks\01_0306d_0p2_000p010_x.tif	figshare	doi:10.6084/m9.figshare.6752873	https://doi.org/10.6084/m9.figshare.6752873	0.2	0.1
Dorsal Root Ganglion explants	Shallow gradient assay	Nano-Plotter 2.0	GESIM	Immunostaining and microscopy	Z1 fluorescence microscope	Zeiss	01_0401u	drg_data\images\01_0401u_0p2_000p010.tif	figshare	doi:10.6084/m9.figshare.6752873	https://doi.org/10.6084/m9.figshare.6752873	Quantification of neurite outgrowth	regions of neurite outgrowth	drg_data\neurite_masks\01_0401u_0p2_000p010_n.tif	figshare	doi:10.6084/m9.figshare.6752873	https://doi.org/10.6084/m9.figshare.6752873	Quantification of neurite outgrowth	central cell-body region of the explant	drg_data\explant_masks\01_0401u_0p2_000p010_x.tif	figshare	doi:10.6084/m9.figshare.6752873	https://doi.org/10.6084/m9.figshare.6752873	0.2	0.1
Dorsal Root Ganglion explants	Shallow gradient assay	Nano-Plotter 2.0	GESIM	Immunostaining and microscopy	Z1 fluorescence microscope	Zeiss	01_0402u	drg_data\images\01_0402u_0p2_000p010.tif	figshare	doi:10.6084/m9.figshare.6752873	https://doi.org/10.6084/m9.figshare.6752873	Quantification of neurite outgrowth	regions of neurite outgrowth	drg_data\neurite_masks\01_0402u_0p2_000p010_n.tif	figshare	doi:10.6084/m9.figshare.6752873	https://doi.org/10.6084/m9.figshare.6752873	Quantification of neurite outgrowth	central cell-body region of the explant	drg_data\explant_masks\01_0402u_0p2_000p010_x.tif	figshare	doi:10.6084/m9.figshare.6752873	https://doi.org/10.6084/m9.figshare.6752873	0.2	0.1
Dorsal Root Ganglion explants	Shallow gradient assay	Nano-Plotter 2.0	GESIM	Immunostaining and microscopy	Z1 fluorescence microscope	Zeiss	01_0403u	drg_data\images\01_0403u_0p2_000p010.tif	figshare	doi:10.6084/m9.figshare.6752873	https://doi.org/10.6084/m9.figshare.6752873	Quantification of neurite outgrowth	regions of neurite outgrowth	drg_data\neurite_masks\01_0403u_0p2_000p010_n.tif	figshare	doi:10.6084/m9.figshare.6752873	https://doi.org/10.6084/m9.figshare.6752873	Quantification of neurite outgrowth	central cell-body region of the explant	drg_data\explant_masks\01_0403u_0p2_000p010_x.tif	figshare	doi:10.6084/m9.figshare.6752873	https://doi.org/10.6084/m9.figshare.6752873	0.2	0.1
Dorsal Root Ganglion explants	Shallow gradient assay	Nano-Plotter 2.0	GESIM	Immunostaining and microscopy	Z1 fluorescence microscope	Zeiss	01_0404d	drg_data\images\01_0404d_0p2_000p010.tif	figshare	doi:10.6084/m9.figshare.6752873	https://doi.org/10.6084/m9.figshare.6752873	Quantification of neurite outgrowth	regions of neurite outgrowth	drg_data\neurite_masks\01_0404d_0p2_000p010_n.tif	figshare	doi:10.6084/m9.figshare.6752873	https://doi.org/10.6084/m9.figshare.6752873	Quantification of neurite outgrowth	central cell-body region of the explant	drg_data\explant_masks\01_0404d_0p2_000p010_x.tif	figshare	doi:10.6084/m9.figshare.6752873	https://doi.org/10.6084/m9.figshare.6752873	0.2	0.1
Dorsal Root Ganglion explants	Shallow gradient assay	Nano-Plotter 2.0	GESIM	Immunostaining and microscopy	Z1 fluorescence microscope	Zeiss	01_0405d	drg_data\images\01_0405d_0p2_000p010.tif	figshare	doi:10.6084/m9.figshare.6752873	https://doi.org/10.6084/m9.figshare.6752873	Quantification of neurite outgrowth	regions of neurite outgrowth	drg_data\neurite_masks\01_0405d_0p2_000p010_n.tif	figshare	doi:10.6084/m9.figshare.6752873	https://doi.org/10.6084/m9.figshare.6752873	Quantification of neurite outgrowth	central cell-body region of the explant	drg_data\explant_masks\01_0405d_0p2_000p010_x.tif	figshare	doi:10.6084/m9.figshare.6752873	https://doi.org/10.6084/m9.figshare.6752873	0.2	0.1
Dorsal Root Ganglion explants	Shallow gradient assay	Nano-Plotter 2.0	GESIM	Immunostaining and microscopy	Z1 fluorescence microscope	Zeiss	01_0406d	drg_data\images\01_0406d_0p2_000p010.tif	figshare	doi:10.6084/m9.figshare.6752873	https://doi.org/10.6084/m9.figshare.6752873	Quantification of neurite outgrowth	regions of neurite outgrowth	drg_data\neurite_masks\01_0406d_0p2_000p010_n.tif	figshare	doi:10.6084/m9.figshare.6752873	https://doi.org/10.6084/m9.figshare.6752873	Quantification of neurite outgrowth	central cell-body region of the explant	drg_data\explant_masks\01_0406d_0p2_000p010_x.tif	figshare	doi:10.6084/m9.figshare.6752873	https://doi.org/10.6084/m9.figshare.6752873	0.2	0.1
Dorsal Root Ganglion explants	Shallow gradient assay	Nano-Plotter 2.0	GESIM	Immunostaining and microscopy	Z1 fluorescence microscope	Zeiss	01_0501u	drg_data\images\01_0501u_0p2_000p030.tif	figshare	doi:10.6084/m9.figshare.6752873	https://doi.org/10.6084/m9.figshare.6752873	Quantification of neurite outgrowth	regions of neurite outgrowth	drg_data\neurite_masks\01_0501u_0p2_000p030_n.tif	figshare	doi:10.6084/m9.figshare.6752873	https://doi.org/10.6084/m9.figshare.6752873	Quantification of neurite outgrowth	central cell-body region of the explant	drg_data\explant_masks\01_0501u_0p2_000p030_x.tif	figshare	doi:10.6084/m9.figshare.6752873	https://doi.org/10.6084/m9.figshare.6752873	0.2	0.3
Dorsal Root Ganglion explants	Shallow gradient assay	Nano-Plotter 2.0	GESIM	Immunostaining and microscopy	Z1 fluorescence microscope	Zeiss	01_0502u	drg_data\images\01_0502u_0p2_000p030.tif	figshare	doi:10.6084/m9.figshare.6752873	https://doi.org/10.6084/m9.figshare.6752873	Quantification of neurite outgrowth	regions of neurite outgrowth	drg_data\neurite_masks\01_0502u_0p2_000p030_n.tif	figshare	doi:10.6084/m9.figshare.6752873	https://doi.org/10.6084/m9.figshare.6752873	Quantification of neurite outgrowth	central cell-body region of the explant	drg_data\explant_masks\01_0502u_0p2_000p030_x.tif	figshare	doi:10.6084/m9.figshare.6752873	https://doi.org/10.6084/m9.figshare.6752873	0.2	0.3
Dorsal Root Ganglion explants	Shallow gradient assay	Nano-Plotter 2.0	GESIM	Immunostaining and microscopy	Z1 fluorescence microscope	Zeiss	01_0503u	drg_data\images\01_0503u_0p2_000p030.tif	figshare	doi:10.6084/m9.figshare.6752873	https://doi.org/10.6084/m9.figshare.6752873	Quantification of neurite outgrowth	regions of neurite outgrowth	drg_data\neurite_masks\01_0503u_0p2_000p030_n.tif	figshare	doi:10.6084/m9.figshare.6752873	https://doi.org/10.6084/m9.figshare.6752873	Quantification of neurite outgrowth	central cell-body region of the explant	drg_data\explant_masks\01_0503u_0p2_000p030_x.tif	figshare	doi:10.6084/m9.figshare.6752873	https://doi.org/10.6084/m9.figshare.6752873	0.2	0.3
Dorsal Root Ganglion explants	Shallow gradient assay	Nano-Plotter 2.0	GESIM	Immunostaining and microscopy	Z1 fluorescence microscope	Zeiss	01_0504d	drg_data\images\01_0504d_0p2_000p030.tif	figshare	doi:10.6084/m9.figshare.6752873	https://doi.org/10.6084/m9.figshare.6752873	Quantification of neurite outgrowth	regions of neurite outgrowth	drg_data\neurite_masks\01_0504d_0p2_000p030_n.tif	figshare	doi:10.6084/m9.figshare.6752873	https://doi.org/10.6084/m9.figshare.6752873	Quantification of neurite outgrowth	central cell-body region of the explant	drg_data\explant_masks\01_0504d_0p2_000p030_x.tif	figshare	doi:10.6084/m9.figshare.6752873	https://doi.org/10.6084/m9.figshare.6752873	0.2	0.3
Dorsal Root Ganglion explants	Shallow gradient assay	Nano-Plotter 2.0	GESIM	Immunostaining and microscopy	Z1 fluorescence microscope	Zeiss	01_0505d	drg_data\images\01_0505d_0p2_000p030.tif	figshare	doi:10.6084/m9.figshare.6752873	https://doi.org/10.6084/m9.figshare.6752873	Quantification of neurite outgrowth	regions of neurite outgrowth	drg_data\neurite_masks\01_0505d_0p2_000p030_n.tif	figshare	doi:10.6084/m9.figshare.6752873	https://doi.org/10.6084/m9.figshare.6752873	Quantification of neurite outgrowth	central cell-body region of the explant	drg_data\explant_masks\01_0505d_0p2_000p030_x.tif	figshare	doi:10.6084/m9.figshare.6752873	https://doi.org/10.6084/m9.figshare.6752873	0.2	0.3
Dorsal Root Ganglion explants	Shallow gradient assay	Nano-Plotter 2.0	GESIM	Immunostaining and microscopy	Z1 fluorescence microscope	Zeiss	01_0506d	drg_data\images\01_0506d_0p2_000p030.tif	figshare	doi:10.6084/m9.figshare.6752873	https://doi.org/10.6084/m9.figshare.6752873	Quantification of neurite outgrowth	regions of neurite outgrowth	drg_data\neurite_masks\01_0506d_0p2_000p030_n.tif	figshare	doi:10.6084/m9.figshare.6752873	https://doi.org/10.6084/m9.figshare.6752873	Quantification of neurite outgrowth	central cell-body region of the explant	drg_data\explant_masks\01_0506d_0p2_000p030_x.tif	figshare	doi:10.6084/m9.figshare.6752873	https://doi.org/10.6084/m9.figshare.6752873	0.2	0.3
Dorsal Root Ganglion explants	Shallow gradient assay	Nano-Plotter 2.0	GESIM	Immunostaining and microscopy	Z1 fluorescence microscope	Zeiss	01_0601u	drg_data\images\01_0601u_0p2_000p030.tif	figshare	doi:10.6084/m9.figshare.6752873	https://doi.org/10.6084/m9.figshare.6752873	Quantification of neurite outgrowth	regions of neurite outgrowth	drg_data\neurite_masks\01_0601u_0p2_000p030_n.tif	figshare	doi:10.6084/m9.figshare.6752873	https://doi.org/10.6084/m9.figshare.6752873	Quantification of neurite outgrowth	central cell-body region of the explant	drg_data\explant_masks\01_0601u_0p2_000p030_x.tif	figshare	doi:10.6084/m9.figshare.6752873	https://doi.org/10.6084/m9.figshare.6752873	0.2	0.3
Dorsal Root Ganglion explants	Shallow gradient assay	Nano-Plotter 2.0	GESIM	Immunostaining and microscopy	Z1 fluorescence microscope	Zeiss	01_0602u	drg_data\images\01_0602u_0p2_000p030.tif	figshare	doi:10.6084/m9.figshare.6752873	https://doi.org/10.6084/m9.figshare.6752873	Quantification of neurite outgrowth	regions of neurite outgrowth	drg_data\neurite_masks\01_0602u_0p2_000p030_n.tif	figshare	doi:10.6084/m9.figshare.6752873	https://doi.org/10.6084/m9.figshare.6752873	Quantification of neurite outgrowth	central cell-body region of the explant	drg_data\explant_masks\01_0602u_0p2_000p030_x.tif	figshare	doi:10.6084/m9.figshare.6752873	https://doi.org/10.6084/m9.figshare.6752873	0.2	0.3
Dorsal Root Ganglion explants	Shallow gradient assay	Nano-Plotter 2.0	GESIM	Immunostaining and microscopy	Z1 fluorescence microscope	Zeiss	01_0603u	drg_data\images\01_0603u_0p2_000p030.tif	figshare	doi:10.6084/m9.figshare.6752873	https://doi.org/10.6084/m9.figshare.6752873	Quantification of neurite outgrowth	regions of neurite outgrowth	drg_data\neurite_masks\01_0603u_0p2_000p030_n.tif	figshare	doi:10.6084/m9.figshare.6752873	https://doi.org/10.6084/m9.figshare.6752873	Quantification of neurite outgrowth	central cell-body region of the explant	drg_data\explant_masks\01_0603u_0p2_000p030_x.tif	figshare	doi:10.6084/m9.figshare.6752873	https://doi.org/10.6084/m9.figshare.6752873	0.2	0.3
Dorsal Root Ganglion explants	Shallow gradient assay	Nano-Plotter 2.0	GESIM	Immunostaining and microscopy	Z1 fluorescence microscope	Zeiss	01_0604d	drg_data\images\01_0604d_0p2_000p030.tif	figshare	doi:10.6084/m9.figshare.6752873	https://doi.org/10.6084/m9.figshare.6752873	Quantification of neurite outgrowth	regions of neurite outgrowth	drg_data\neurite_masks\01_0604d_0p2_000p030_n.tif	figshare	doi:10.6084/m9.figshare.6752873	https://doi.org/10.6084/m9.figshare.6752873	Quantification of neurite outgrowth	central cell-body region of the explant	drg_data\explant_masks\01_0604d_0p2_000p030_x.tif	figshare	doi:10.6084/m9.figshare.6752873	https://doi.org/10.6084/m9.figshare.6752873	0.2	0.3
Dorsal Root Ganglion explants	Shallow gradient assay	Nano-Plotter 2.0	GESIM	Immunostaining and microscopy	Z1 fluorescence microscope	Zeiss	01_0605d	drg_data\images\01_0605d_0p2_000p030.tif	figshare	doi:10.6084/m9.figshare.6752873	https://doi.org/10.6084/m9.figshare.6752873	Quantification of neurite outgrowth	regions of neurite outgrowth	drg_data\neurite_masks\01_0605d_0p2_000p030_n.tif	figshare	doi:10.6084/m9.figshare.6752873	https://doi.org/10.6084/m9.figshare.6752873	Quantification of neurite outgrowth	central cell-body region of the explant	drg_data\explant_masks\01_0605d_0p2_000p030_x.tif	figshare	doi:10.6084/m9.figshare.6752873	https://doi.org/10.6084/m9.figshare.6752873	0.2	0.3
Dorsal Root Ganglion explants	Shallow gradient assay	Nano-Plotter 2.0	GESIM	Immunostaining and microscopy	Z1 fluorescence microscope	Zeiss	01_0606d	drg_data\images\01_0606d_0p2_000p030.tif	figshare	doi:10.6084/m9.figshare.6752873	https://doi.org/10.6084/m9.figshare.6752873	Quantification of neurite outgrowth	regions of neurite outgrowth	drg_data\neurite_masks\01_0606d_0p2_000p030_n.tif	figshare	doi:10.6084/m9.figshare.6752873	https://doi.org/10.6084/m9.figshare.6752873	Quantification of neurite outgrowth	central cell-body region of the explant	drg_data\explant_masks\01_0606d_0p2_000p030_x.tif	figshare	doi:10.6084/m9.figshare.6752873	https://doi.org/10.6084/m9.figshare.6752873	0.2	0.3
Dorsal Root Ganglion explants	Shallow gradient assay	Nano-Plotter 2.0	GESIM	Immunostaining and microscopy	Z1 fluorescence microscope	Zeiss	01_0701u	drg_data\images\01_0701u_0p2_000p100.tif	figshare	doi:10.6084/m9.figshare.6752873	https://doi.org/10.6084/m9.figshare.6752873	Quantification of neurite outgrowth	regions of neurite outgrowth	drg_data\neurite_masks\01_0701u_0p2_000p100_n.tif	figshare	doi:10.6084/m9.figshare.6752873	https://doi.org/10.6084/m9.figshare.6752873	Quantification of neurite outgrowth	central cell-body region of the explant	drg_data\explant_masks\01_0701u_0p2_000p100_x.tif	figshare	doi:10.6084/m9.figshare.6752873	https://doi.org/10.6084/m9.figshare.6752873	0.2	0.1
Dorsal Root Ganglion explants	Shallow gradient assay	Nano-Plotter 2.0	GESIM	Immunostaining and microscopy	Z1 fluorescence microscope	Zeiss	01_0702u	drg_data\images\01_0702u_0p2_000p100.tif	figshare	doi:10.6084/m9.figshare.6752873	https://doi.org/10.6084/m9.figshare.6752873	Quantification of neurite outgrowth	regions of neurite outgrowth	drg_data\neurite_masks\01_0702u_0p2_000p100_n.tif	figshare	doi:10.6084/m9.figshare.6752873	https://doi.org/10.6084/m9.figshare.6752873	Quantification of neurite outgrowth	central cell-body region of the explant	drg_data\explant_masks\01_0702u_0p2_000p100_x.tif	figshare	doi:10.6084/m9.figshare.6752873	https://doi.org/10.6084/m9.figshare.6752873	0.2	0.1
Dorsal Root Ganglion explants	Shallow gradient assay	Nano-Plotter 2.0	GESIM	Immunostaining and microscopy	Z1 fluorescence microscope	Zeiss	01_0703u	drg_data\images\01_0703u_0p2_000p100.tif	figshare	doi:10.6084/m9.figshare.6752873	https://doi.org/10.6084/m9.figshare.6752873	Quantification of neurite outgrowth	regions of neurite outgrowth	drg_data\neurite_masks\01_0703u_0p2_000p100_n.tif	figshare	doi:10.6084/m9.figshare.6752873	https://doi.org/10.6084/m9.figshare.6752873	Quantification of neurite outgrowth	central cell-body region of the explant	drg_data\explant_masks\01_0703u_0p2_000p100_x.tif	figshare	doi:10.6084/m9.figshare.6752873	https://doi.org/10.6084/m9.figshare.6752873	0.2	0.1
Dorsal Root Ganglion explants	Shallow gradient assay	Nano-Plotter 2.0	GESIM	Immunostaining and microscopy	Z1 fluorescence microscope	Zeiss	01_0704d	drg_data\images\01_0704d_0p2_000p100.tif	figshare	doi:10.6084/m9.figshare.6752873	https://doi.org/10.6084/m9.figshare.6752873	Quantification of neurite outgrowth	regions of neurite outgrowth	drg_data\neurite_masks\01_0704d_0p2_000p100_n.tif	figshare	doi:10.6084/m9.figshare.6752873	https://doi.org/10.6084/m9.figshare.6752873	Quantification of neurite outgrowth	central cell-body region of the explant	drg_data\explant_masks\01_0704d_0p2_000p100_x.tif	figshare	doi:10.6084/m9.figshare.6752873	https://doi.org/10.6084/m9.figshare.6752873	0.2	0.1
Dorsal Root Ganglion explants	Shallow gradient assay	Nano-Plotter 2.0	GESIM	Immunostaining and microscopy	Z1 fluorescence microscope	Zeiss	01_0705d	drg_data\images\01_0705d_0p2_000p100.tif	figshare	doi:10.6084/m9.figshare.6752873	https://doi.org/10.6084/m9.figshare.6752873	Quantification of neurite outgrowth	regions of neurite outgrowth	drg_data\neurite_masks\01_0705d_0p2_000p100_n.tif	figshare	doi:10.6084/m9.figshare.6752873	https://doi.org/10.6084/m9.figshare.6752873	Quantification of neurite outgrowth	central cell-body region of the explant	drg_data\explant_masks\01_0705d_0p2_000p100_x.tif	figshare	doi:10.6084/m9.figshare.6752873	https://doi.org/10.6084/m9.figshare.6752873	0.2	0.1
Dorsal Root Ganglion explants	Shallow gradient assay	Nano-Plotter 2.0	GESIM	Immunostaining and microscopy	Z1 fluorescence microscope	Zeiss	01_0706d	drg_data\images\01_0706d_0p2_000p100.tif	figshare	doi:10.6084/m9.figshare.6752873	https://doi.org/10.6084/m9.figshare.6752873	Quantification of neurite outgrowth	regions of neurite outgrowth	drg_data\neurite_masks\01_0706d_0p2_000p100_n.tif	figshare	doi:10.6084/m9.figshare.6752873	https://doi.org/10.6084/m9.figshare.6752873	Quantification of neurite outgrowth	central cell-body region of the explant	drg_data\explant_masks\01_0706d_0p2_000p100_x.tif	figshare	doi:10.6084/m9.figshare.6752873	https://doi.org/10.6084/m9.figshare.6752873	0.2	0.1
Dorsal Root Ganglion explants	Shallow gradient assay	Nano-Plotter 2.0	GESIM	Immunostaining and microscopy	Z1 fluorescence microscope	Zeiss	01_0801u	drg_data\images\01_0801u_0p2_000p100.tif	figshare	doi:10.6084/m9.figshare.6752873	https://doi.org/10.6084/m9.figshare.6752873	Quantification of neurite outgrowth	regions of neurite outgrowth	drg_data\neurite_masks\01_0801u_0p2_000p100_n.tif	figshare	doi:10.6084/m9.figshare.6752873	https://doi.org/10.6084/m9.figshare.6752873	Quantification of neurite outgrowth	central cell-body region of the explant	drg_data\explant_masks\01_0801u_0p2_000p100_x.tif	figshare	doi:10.6084/m9.figshare.6752873	https://doi.org/10.6084/m9.figshare.6752873	0.2	0.1
Dorsal Root Ganglion explants	Shallow gradient assay	Nano-Plotter 2.0	GESIM	Immunostaining and microscopy	Z1 fluorescence microscope	Zeiss	01_0802u	drg_data\images\01_0802u_0p2_000p100.tif	figshare	doi:10.6084/m9.figshare.6752873	https://doi.org/10.6084/m9.figshare.6752873	Quantification of neurite outgrowth	regions of neurite outgrowth	drg_data\neurite_masks\01_0802u_0p2_000p100_n.tif	figshare	doi:10.6084/m9.figshare.6752873	https://doi.org/10.6084/m9.figshare.6752873	Quantification of neurite outgrowth	central cell-body region of the explant	drg_data\explant_masks\01_0802u_0p2_000p100_x.tif	figshare	doi:10.6084/m9.figshare.6752873	https://doi.org/10.6084/m9.figshare.6752873	0.2	0.1
Dorsal Root Ganglion explants	Shallow gradient assay	Nano-Plotter 2.0	GESIM	Immunostaining and microscopy	Z1 fluorescence microscope	Zeiss	01_0803u	drg_data\images\01_0803u_0p2_000p100.tif	figshare	doi:10.6084/m9.figshare.6752873	https://doi.org/10.6084/m9.figshare.6752873	Quantification of neurite outgrowth	regions of neurite outgrowth	drg_data\neurite_masks\01_0803u_0p2_000p100_n.tif	figshare	doi:10.6084/m9.figshare.6752873	https://doi.org/10.6084/m9.figshare.6752873	Quantification of neurite outgrowth	central cell-body region of the explant	drg_data\explant_masks\01_0803u_0p2_000p100_x.tif	figshare	doi:10.6084/m9.figshare.6752873	https://doi.org/10.6084/m9.figshare.6752873	0.2	0.1
Dorsal Root Ganglion explants	Shallow gradient assay	Nano-Plotter 2.0	GESIM	Immunostaining and microscopy	Z1 fluorescence microscope	Zeiss	01_0804d	drg_data\images\01_0804d_0p2_000p100.tif	figshare	doi:10.6084/m9.figshare.6752873	https://doi.org/10.6084/m9.figshare.6752873	Quantification of neurite outgrowth	regions of neurite outgrowth	drg_data\neurite_masks\01_0804d_0p2_000p100_n.tif	figshare	doi:10.6084/m9.figshare.6752873	https://doi.org/10.6084/m9.figshare.6752873	Quantification of neurite outgrowth	central cell-body region of the explant	drg_data\explant_masks\01_0804d_0p2_000p100_x.tif	figshare	doi:10.6084/m9.figshare.6752873	https://doi.org/10.6084/m9.figshare.6752873	0.2	0.1
Dorsal Root Ganglion explants	Shallow gradient assay	Nano-Plotter 2.0	GESIM	Immunostaining and microscopy	Z1 fluorescence microscope	Zeiss	01_0805d	drg_data\images\01_0805d_0p2_000p100.tif	figshare	doi:10.6084/m9.figshare.6752873	https://doi.org/10.6084/m9.figshare.6752873	Quantification of neurite outgrowth	regions of neurite outgrowth	drg_data\neurite_masks\01_0805d_0p2_000p100_n.tif	figshare	doi:10.6084/m9.figshare.6752873	https://doi.org/10.6084/m9.figshare.6752873	Quantification of neurite outgrowth	central cell-body region of the explant	drg_data\explant_masks\01_0805d_0p2_000p100_x.tif	figshare	doi:10.6084/m9.figshare.6752873	https://doi.org/10.6084/m9.figshare.6752873	0.2	0.1
Dorsal Root Ganglion explants	Shallow gradient assay	Nano-Plotter 2.0	GESIM	Immunostaining and microscopy	Z1 fluorescence microscope	Zeiss	01_0806d	drg_data\images\01_0806d_0p2_000p100.tif	figshare	doi:10.6084/m9.figshare.6752873	https://doi.org/10.6084/m9.figshare.6752873	Quantification of neurite outgrowth	regions of neurite outgrowth	drg_data\neurite_masks\01_0806d_0p2_000p100_n.tif	figshare	doi:10.6084/m9.figshare.6752873	https://doi.org/10.6084/m9.figshare.6752873	Quantification of neurite outgrowth	central cell-body region of the explant	drg_data\explant_masks\01_0806d_0p2_000p100_x.tif	figshare	doi:10.6084/m9.figshare.6752873	https://doi.org/10.6084/m9.figshare.6752873	0.2	0.1
Dorsal Root Ganglion explants	Shallow gradient assay	Nano-Plotter 2.0	GESIM	Immunostaining and microscopy	Z1 fluorescence microscope	Zeiss	01_0901u	drg_data\images\01_0901u_0p2_000p300.tif	figshare	doi:10.6084/m9.figshare.6752873	https://doi.org/10.6084/m9.figshare.6752873	Quantification of neurite outgrowth	regions of neurite outgrowth	drg_data\neurite_masks\01_0901u_0p2_000p300_n.tif	figshare	doi:10.6084/m9.figshare.6752873	https://doi.org/10.6084/m9.figshare.6752873	Quantification of neurite outgrowth	central cell-body region of the explant	drg_data\explant_masks\01_0901u_0p2_000p300_x.tif	figshare	doi:10.6084/m9.figshare.6752873	https://doi.org/10.6084/m9.figshare.6752873	0.2	0.3
Dorsal Root Ganglion explants	Shallow gradient assay	Nano-Plotter 2.0	GESIM	Immunostaining and microscopy	Z1 fluorescence microscope	Zeiss	01_0902u	drg_data\images\01_0902u_0p2_000p300.tif	figshare	doi:10.6084/m9.figshare.6752873	https://doi.org/10.6084/m9.figshare.6752873	Quantification of neurite outgrowth	regions of neurite outgrowth	drg_data\neurite_masks\01_0902u_0p2_000p300_n.tif	figshare	doi:10.6084/m9.figshare.6752873	https://doi.org/10.6084/m9.figshare.6752873	Quantification of neurite outgrowth	central cell-body region of the explant	drg_data\explant_masks\01_0902u_0p2_000p300_x.tif	figshare	doi:10.6084/m9.figshare.6752873	https://doi.org/10.6084/m9.figshare.6752873	0.2	0.3
Dorsal Root Ganglion explants	Shallow gradient assay	Nano-Plotter 2.0	GESIM	Immunostaining and microscopy	Z1 fluorescence microscope	Zeiss	01_0903u	drg_data\images\01_0903u_0p2_000p300.tif	figshare	doi:10.6084/m9.figshare.6752873	https://doi.org/10.6084/m9.figshare.6752873	Quantification of neurite outgrowth	regions of neurite outgrowth	drg_data\neurite_masks\01_0903u_0p2_000p300_n.tif	figshare	doi:10.6084/m9.figshare.6752873	https://doi.org/10.6084/m9.figshare.6752873	Quantification of neurite outgrowth	central cell-body region of the explant	drg_data\explant_masks\01_0903u_0p2_000p300_x.tif	figshare	doi:10.6084/m9.figshare.6752873	https://doi.org/10.6084/m9.figshare.6752873	0.2	0.3
Dorsal Root Ganglion explants	Shallow gradient assay	Nano-Plotter 2.0	GESIM	Immunostaining and microscopy	Z1 fluorescence microscope	Zeiss	01_0904u	drg_data\images\01_0904u_0p2_000p300.tif	figshare	doi:10.6084/m9.figshare.6752873	https://doi.org/10.6084/m9.figshare.6752873	Quantification of neurite outgrowth	regions of neurite outgrowth	drg_data\neurite_masks\01_0904u_0p2_000p300_n.tif	figshare	doi:10.6084/m9.figshare.6752873	https://doi.org/10.6084/m9.figshare.6752873	Quantification of neurite outgrowth	central cell-body region of the explant	drg_data\explant_masks\01_0904u_0p2_000p300_x.tif	figshare	doi:10.6084/m9.figshare.6752873	https://doi.org/10.6084/m9.figshare.6752873	0.2	0.3
Dorsal Root Ganglion explants	Shallow gradient assay	Nano-Plotter 2.0	GESIM	Immunostaining and microscopy	Z1 fluorescence microscope	Zeiss	01_0905d	drg_data\images\01_0905d_0p2_000p300.tif	figshare	doi:10.6084/m9.figshare.6752873	https://doi.org/10.6084/m9.figshare.6752873	Quantification of neurite outgrowth	regions of neurite outgrowth	drg_data\neurite_masks\01_0905d_0p2_000p300_n.tif	figshare	doi:10.6084/m9.figshare.6752873	https://doi.org/10.6084/m9.figshare.6752873	Quantification of neurite outgrowth	central cell-body region of the explant	drg_data\explant_masks\01_0905d_0p2_000p300_x.tif	figshare	doi:10.6084/m9.figshare.6752873	https://doi.org/10.6084/m9.figshare.6752873	0.2	0.3
Dorsal Root Ganglion explants	Shallow gradient assay	Nano-Plotter 2.0	GESIM	Immunostaining and microscopy	Z1 fluorescence microscope	Zeiss	01_0906d	drg_data\images\01_0906d_0p2_000p300.tif	figshare	doi:10.6084/m9.figshare.6752873	https://doi.org/10.6084/m9.figshare.6752873	Quantification of neurite outgrowth	regions of neurite outgrowth	drg_data\neurite_masks\01_0906d_0p2_000p300_n.tif	figshare	doi:10.6084/m9.figshare.6752873	https://doi.org/10.6084/m9.figshare.6752873	Quantification of neurite outgrowth	central cell-body region of the explant	drg_data\explant_masks\01_0906d_0p2_000p300_x.tif	figshare	doi:10.6084/m9.figshare.6752873	https://doi.org/10.6084/m9.figshare.6752873	0.2	0.3
Dorsal Root Ganglion explants	Shallow gradient assay	Nano-Plotter 2.0	GESIM	Immunostaining and microscopy	Z1 fluorescence microscope	Zeiss	01_1001u	drg_data\images\01_1001u_0p2_000p300.tif	figshare	doi:10.6084/m9.figshare.6752873	https://doi.org/10.6084/m9.figshare.6752873	Quantification of neurite outgrowth	regions of neurite outgrowth	drg_data\neurite_masks\01_1001u_0p2_000p300_n.tif	figshare	doi:10.6084/m9.figshare.6752873	https://doi.org/10.6084/m9.figshare.6752873	Quantification of neurite outgrowth	central cell-body region of the explant	drg_data\explant_masks\01_1001u_0p2_000p300_x.tif	figshare	doi:10.6084/m9.figshare.6752873	https://doi.org/10.6084/m9.figshare.6752873	0.2	0.3
Dorsal Root Ganglion explants	Shallow gradient assay	Nano-Plotter 2.0	GESIM	Immunostaining and microscopy	Z1 fluorescence microscope	Zeiss	01_1002u	drg_data\images\01_1002u_0p2_000p300.tif	figshare	doi:10.6084/m9.figshare.6752873	https://doi.org/10.6084/m9.figshare.6752873	Quantification of neurite outgrowth	regions of neurite outgrowth	drg_data\neurite_masks\01_1002u_0p2_000p300_n.tif	figshare	doi:10.6084/m9.figshare.6752873	https://doi.org/10.6084/m9.figshare.6752873	Quantification of neurite outgrowth	central cell-body region of the explant	drg_data\explant_masks\01_1002u_0p2_000p300_x.tif	figshare	doi:10.6084/m9.figshare.6752873	https://doi.org/10.6084/m9.figshare.6752873	0.2	0.3
Dorsal Root Ganglion explants	Shallow gradient assay	Nano-Plotter 2.0	GESIM	Immunostaining and microscopy	Z1 fluorescence microscope	Zeiss	01_1003u	drg_data\images\01_1003u_0p2_000p300.tif	figshare	doi:10.6084/m9.figshare.6752873	https://doi.org/10.6084/m9.figshare.6752873	Quantification of neurite outgrowth	regions of neurite outgrowth	drg_data\neurite_masks\01_1003u_0p2_000p300_n.tif	figshare	doi:10.6084/m9.figshare.6752873	https://doi.org/10.6084/m9.figshare.6752873	Quantification of neurite outgrowth	central cell-body region of the explant	drg_data\explant_masks\01_1003u_0p2_000p300_x.tif	figshare	doi:10.6084/m9.figshare.6752873	https://doi.org/10.6084/m9.figshare.6752873	0.2	0.3
Dorsal Root Ganglion explants	Shallow gradient assay	Nano-Plotter 2.0	GESIM	Immunostaining and microscopy	Z1 fluorescence microscope	Zeiss	01_1004d	drg_data\images\01_1004d_0p2_000p300.tif	figshare	doi:10.6084/m9.figshare.6752873	https://doi.org/10.6084/m9.figshare.6752873	Quantification of neurite outgrowth	regions of neurite outgrowth	drg_data\neurite_masks\01_1004d_0p2_000p300_n.tif	figshare	doi:10.6084/m9.figshare.6752873	https://doi.org/10.6084/m9.figshare.6752873	Quantification of neurite outgrowth	central cell-body region of the explant	drg_data\explant_masks\01_1004d_0p2_000p300_x.tif	figshare	doi:10.6084/m9.figshare.6752873	https://doi.org/10.6084/m9.figshare.6752873	0.2	0.3
Dorsal Root Ganglion explants	Shallow gradient assay	Nano-Plotter 2.0	GESIM	Immunostaining and microscopy	Z1 fluorescence microscope	Zeiss	01_1005d	drg_data\images\01_1005d_0p2_000p300.tif	figshare	doi:10.6084/m9.figshare.6752873	https://doi.org/10.6084/m9.figshare.6752873	Quantification of neurite outgrowth	regions of neurite outgrowth	drg_data\neurite_masks\01_1005d_0p2_000p300_n.tif	figshare	doi:10.6084/m9.figshare.6752873	https://doi.org/10.6084/m9.figshare.6752873	Quantification of neurite outgrowth	central cell-body region of the explant	drg_data\explant_masks\01_1005d_0p2_000p300_x.tif	figshare	doi:10.6084/m9.figshare.6752873	https://doi.org/10.6084/m9.figshare.6752873	0.2	0.3
Dorsal Root Ganglion explants	Shallow gradient assay	Nano-Plotter 2.0	GESIM	Immunostaining and microscopy	Z1 fluorescence microscope	Zeiss	01_1006d	drg_data\images\01_1006d_0p2_000p300.tif	figshare	doi:10.6084/m9.figshare.6752873	https://doi.org/10.6084/m9.figshare.6752873	Quantification of neurite outgrowth	regions of neurite outgrowth	drg_data\neurite_masks\01_1006d_0p2_000p300_n.tif	figshare	doi:10.6084/m9.figshare.6752873	https://doi.org/10.6084/m9.figshare.6752873	Quantification of neurite outgrowth	central cell-body region of the explant	drg_data\explant_masks\01_1006d_0p2_000p300_x.tif	figshare	doi:10.6084/m9.figshare.6752873	https://doi.org/10.6084/m9.figshare.6752873	0.2	0.3
Dorsal Root Ganglion explants	Shallow gradient assay	Nano-Plotter 2.0	GESIM	Immunostaining and microscopy	Z1 fluorescence microscope	Zeiss	01_1101u	drg_data\images\01_1101u_0p2_001p000.tif	figshare	doi:10.6084/m9.figshare.6752873	https://doi.org/10.6084/m9.figshare.6752873	Quantification of neurite outgrowth	regions of neurite outgrowth	drg_data\neurite_masks\01_1101u_0p2_001p000_n.tif	figshare	doi:10.6084/m9.figshare.6752873	https://doi.org/10.6084/m9.figshare.6752873	Quantification of neurite outgrowth	central cell-body region of the explant	drg_data\explant_masks\01_1101u_0p2_001p000_x.tif	figshare	doi:10.6084/m9.figshare.6752873	https://doi.org/10.6084/m9.figshare.6752873	0.2	1
Dorsal Root Ganglion explants	Shallow gradient assay	Nano-Plotter 2.0	GESIM	Immunostaining and microscopy	Z1 fluorescence microscope	Zeiss	01_1102u	drg_data\images\01_1102u_0p2_001p000.tif	figshare	doi:10.6084/m9.figshare.6752873	https://doi.org/10.6084/m9.figshare.6752873	Quantification of neurite outgrowth	regions of neurite outgrowth	drg_data\neurite_masks\01_1102u_0p2_001p000_n.tif	figshare	doi:10.6084/m9.figshare.6752873	https://doi.org/10.6084/m9.figshare.6752873	Quantification of neurite outgrowth	central cell-body region of the explant	drg_data\explant_masks\01_1102u_0p2_001p000_x.tif	figshare	doi:10.6084/m9.figshare.6752873	https://doi.org/10.6084/m9.figshare.6752873	0.2	1
Dorsal Root Ganglion explants	Shallow gradient assay	Nano-Plotter 2.0	GESIM	Immunostaining and microscopy	Z1 fluorescence microscope	Zeiss	01_1103u	drg_data\images\01_1103u_0p2_001p000.tif	figshare	doi:10.6084/m9.figshare.6752873	https://doi.org/10.6084/m9.figshare.6752873	Quantification of neurite outgrowth	regions of neurite outgrowth	drg_data\neurite_masks\01_1103u_0p2_001p000_n.tif	figshare	doi:10.6084/m9.figshare.6752873	https://doi.org/10.6084/m9.figshare.6752873	Quantification of neurite outgrowth	central cell-body region of the explant	drg_data\explant_masks\01_1103u_0p2_001p000_x.tif	figshare	doi:10.6084/m9.figshare.6752873	https://doi.org/10.6084/m9.figshare.6752873	0.2	1
Dorsal Root Ganglion explants	Shallow gradient assay	Nano-Plotter 2.0	GESIM	Immunostaining and microscopy	Z1 fluorescence microscope	Zeiss	01_1104d	drg_data\images\01_1104d_0p2_001p000.tif	figshare	doi:10.6084/m9.figshare.6752873	https://doi.org/10.6084/m9.figshare.6752873	Quantification of neurite outgrowth	regions of neurite outgrowth	drg_data\neurite_masks\01_1104d_0p2_001p000_n.tif	figshare	doi:10.6084/m9.figshare.6752873	https://doi.org/10.6084/m9.figshare.6752873	Quantification of neurite outgrowth	central cell-body region of the explant	drg_data\explant_masks\01_1104d_0p2_001p000_x.tif	figshare	doi:10.6084/m9.figshare.6752873	https://doi.org/10.6084/m9.figshare.6752873	0.2	1
Dorsal Root Ganglion explants	Shallow gradient assay	Nano-Plotter 2.0	GESIM	Immunostaining and microscopy	Z1 fluorescence microscope	Zeiss	01_1105d	drg_data\images\01_1105d_0p2_001p000.tif	figshare	doi:10.6084/m9.figshare.6752873	https://doi.org/10.6084/m9.figshare.6752873	Quantification of neurite outgrowth	regions of neurite outgrowth	drg_data\neurite_masks\01_1105d_0p2_001p000_n.tif	figshare	doi:10.6084/m9.figshare.6752873	https://doi.org/10.6084/m9.figshare.6752873	Quantification of neurite outgrowth	central cell-body region of the explant	drg_data\explant_masks\01_1105d_0p2_001p000_x.tif	figshare	doi:10.6084/m9.figshare.6752873	https://doi.org/10.6084/m9.figshare.6752873	0.2	1
Dorsal Root Ganglion explants	Shallow gradient assay	Nano-Plotter 2.0	GESIM	Immunostaining and microscopy	Z1 fluorescence microscope	Zeiss	01_1106d	drg_data\images\01_1106d_0p2_001p000.tif	figshare	doi:10.6084/m9.figshare.6752873	https://doi.org/10.6084/m9.figshare.6752873	Quantification of neurite outgrowth	regions of neurite outgrowth	drg_data\neurite_masks\01_1106d_0p2_001p000_n.tif	figshare	doi:10.6084/m9.figshare.6752873	https://doi.org/10.6084/m9.figshare.6752873	Quantification of neurite outgrowth	central cell-body region of the explant	drg_data\explant_masks\01_1106d_0p2_001p000_x.tif	figshare	doi:10.6084/m9.figshare.6752873	https://doi.org/10.6084/m9.figshare.6752873	0.2	1
Dorsal Root Ganglion explants	Shallow gradient assay	Nano-Plotter 2.0	GESIM	Immunostaining and microscopy	Z1 fluorescence microscope	Zeiss	01_1201u	drg_data\images\01_1201u_0p2_001p000.tif	figshare	doi:10.6084/m9.figshare.6752873	https://doi.org/10.6084/m9.figshare.6752873	Quantification of neurite outgrowth	regions of neurite outgrowth	drg_data\neurite_masks\01_1201u_0p2_001p000_n.tif	figshare	doi:10.6084/m9.figshare.6752873	https://doi.org/10.6084/m9.figshare.6752873	Quantification of neurite outgrowth	central cell-body region of the explant	drg_data\explant_masks\01_1201u_0p2_001p000_x.tif	figshare	doi:10.6084/m9.figshare.6752873	https://doi.org/10.6084/m9.figshare.6752873	0.2	1
Dorsal Root Ganglion explants	Shallow gradient assay	Nano-Plotter 2.0	GESIM	Immunostaining and microscopy	Z1 fluorescence microscope	Zeiss	01_1202u	drg_data\images\01_1202u_0p2_001p000.tif	figshare	doi:10.6084/m9.figshare.6752873	https://doi.org/10.6084/m9.figshare.6752873	Quantification of neurite outgrowth	regions of neurite outgrowth	drg_data\neurite_masks\01_1202u_0p2_001p000_n.tif	figshare	doi:10.6084/m9.figshare.6752873	https://doi.org/10.6084/m9.figshare.6752873	Quantification of neurite outgrowth	central cell-body region of the explant	drg_data\explant_masks\01_1202u_0p2_001p000_x.tif	figshare	doi:10.6084/m9.figshare.6752873	https://doi.org/10.6084/m9.figshare.6752873	0.2	1
Dorsal Root Ganglion explants	Shallow gradient assay	Nano-Plotter 2.0	GESIM	Immunostaining and microscopy	Z1 fluorescence microscope	Zeiss	01_1203u	drg_data\images\01_1203u_0p2_001p000.tif	figshare	doi:10.6084/m9.figshare.6752873	https://doi.org/10.6084/m9.figshare.6752873	Quantification of neurite outgrowth	regions of neurite outgrowth	drg_data\neurite_masks\01_1203u_0p2_001p000_n.tif	figshare	doi:10.6084/m9.figshare.6752873	https://doi.org/10.6084/m9.figshare.6752873	Quantification of neurite outgrowth	central cell-body region of the explant	drg_data\explant_masks\01_1203u_0p2_001p000_x.tif	figshare	doi:10.6084/m9.figshare.6752873	https://doi.org/10.6084/m9.figshare.6752873	0.2	1
Dorsal Root Ganglion explants	Shallow gradient assay	Nano-Plotter 2.0	GESIM	Immunostaining and microscopy	Z1 fluorescence microscope	Zeiss	01_1204d	drg_data\images\01_1204d_0p2_001p000.tif	figshare	doi:10.6084/m9.figshare.6752873	https://doi.org/10.6084/m9.figshare.6752873	Quantification of neurite outgrowth	regions of neurite outgrowth	drg_data\neurite_masks\01_1204d_0p2_001p000_n.tif	figshare	doi:10.6084/m9.figshare.6752873	https://doi.org/10.6084/m9.figshare.6752873	Quantification of neurite outgrowth	central cell-body region of the explant	drg_data\explant_masks\01_1204d_0p2_001p000_x.tif	figshare	doi:10.6084/m9.figshare.6752873	https://doi.org/10.6084/m9.figshare.6752873	0.2	1
Dorsal Root Ganglion explants	Shallow gradient assay	Nano-Plotter 2.0	GESIM	Immunostaining and microscopy	Z1 fluorescence microscope	Zeiss	01_1205d	drg_data\images\01_1205d_0p2_001p000.tif	figshare	doi:10.6084/m9.figshare.6752873	https://doi.org/10.6084/m9.figshare.6752873	Quantification of neurite outgrowth	regions of neurite outgrowth	drg_data\neurite_masks\01_1205d_0p2_001p000_n.tif	figshare	doi:10.6084/m9.figshare.6752873	https://doi.org/10.6084/m9.figshare.6752873	Quantification of neurite outgrowth	central cell-body region of the explant	drg_data\explant_masks\01_1205d_0p2_001p000_x.tif	figshare	doi:10.6084/m9.figshare.6752873	https://doi.org/10.6084/m9.figshare.6752873	0.2	1
Dorsal Root Ganglion explants	Shallow gradient assay	Nano-Plotter 2.0	GESIM	Immunostaining and microscopy	Z1 fluorescence microscope	Zeiss	01_1206d	drg_data\images\01_1206d_0p2_001p000.tif	figshare	doi:10.6084/m9.figshare.6752873	https://doi.org/10.6084/m9.figshare.6752873	Quantification of neurite outgrowth	regions of neurite outgrowth	drg_data\neurite_masks\01_1206d_0p2_001p000_n.tif	figshare	doi:10.6084/m9.figshare.6752873	https://doi.org/10.6084/m9.figshare.6752873	Quantification of neurite outgrowth	central cell-body region of the explant	drg_data\explant_masks\01_1206d_0p2_001p000_x.tif	figshare	doi:10.6084/m9.figshare.6752873	https://doi.org/10.6084/m9.figshare.6752873	0.2	1
Dorsal Root Ganglion explants	Shallow gradient assay	Nano-Plotter 2.0	GESIM	Immunostaining and microscopy	Z1 fluorescence microscope	Zeiss	01_1301u	drg_data\images\01_1301u_0p2_003p000.tif	figshare	doi:10.6084/m9.figshare.6752873	https://doi.org/10.6084/m9.figshare.6752873	Quantification of neurite outgrowth	regions of neurite outgrowth	drg_data\neurite_masks\01_1301u_0p2_003p000_n.tif	figshare	doi:10.6084/m9.figshare.6752873	https://doi.org/10.6084/m9.figshare.6752873	Quantification of neurite outgrowth	central cell-body region of the explant	drg_data\explant_masks\01_1301u_0p2_003p000_x.tif	figshare	doi:10.6084/m9.figshare.6752873	https://doi.org/10.6084/m9.figshare.6752873	0.2	3
Dorsal Root Ganglion explants	Shallow gradient assay	Nano-Plotter 2.0	GESIM	Immunostaining and microscopy	Z1 fluorescence microscope	Zeiss	01_1302u	drg_data\images\01_1302u_0p2_003p000.tif	figshare	doi:10.6084/m9.figshare.6752873	https://doi.org/10.6084/m9.figshare.6752873	Quantification of neurite outgrowth	regions of neurite outgrowth	drg_data\neurite_masks\01_1302u_0p2_003p000_n.tif	figshare	doi:10.6084/m9.figshare.6752873	https://doi.org/10.6084/m9.figshare.6752873	Quantification of neurite outgrowth	central cell-body region of the explant	drg_data\explant_masks\01_1302u_0p2_003p000_x.tif	figshare	doi:10.6084/m9.figshare.6752873	https://doi.org/10.6084/m9.figshare.6752873	0.2	3
Dorsal Root Ganglion explants	Shallow gradient assay	Nano-Plotter 2.0	GESIM	Immunostaining and microscopy	Z1 fluorescence microscope	Zeiss	01_1303u	drg_data\images\01_1303u_0p2_003p000.tif	figshare	doi:10.6084/m9.figshare.6752873	https://doi.org/10.6084/m9.figshare.6752873	Quantification of neurite outgrowth	regions of neurite outgrowth	drg_data\neurite_masks\01_1303u_0p2_003p000_n.tif	figshare	doi:10.6084/m9.figshare.6752873	https://doi.org/10.6084/m9.figshare.6752873	Quantification of neurite outgrowth	central cell-body region of the explant	drg_data\explant_masks\01_1303u_0p2_003p000_x.tif	figshare	doi:10.6084/m9.figshare.6752873	https://doi.org/10.6084/m9.figshare.6752873	0.2	3
Dorsal Root Ganglion explants	Shallow gradient assay	Nano-Plotter 2.0	GESIM	Immunostaining and microscopy	Z1 fluorescence microscope	Zeiss	01_1304d	drg_data\images\01_1304d_0p2_003p000.tif	figshare	doi:10.6084/m9.figshare.6752873	https://doi.org/10.6084/m9.figshare.6752873	Quantification of neurite outgrowth	regions of neurite outgrowth	drg_data\neurite_masks\01_1304d_0p2_003p000_n.tif	figshare	doi:10.6084/m9.figshare.6752873	https://doi.org/10.6084/m9.figshare.6752873	Quantification of neurite outgrowth	central cell-body region of the explant	drg_data\explant_masks\01_1304d_0p2_003p000_x.tif	figshare	doi:10.6084/m9.figshare.6752873	https://doi.org/10.6084/m9.figshare.6752873	0.2	3
Dorsal Root Ganglion explants	Shallow gradient assay	Nano-Plotter 2.0	GESIM	Immunostaining and microscopy	Z1 fluorescence microscope	Zeiss	01_1305d	drg_data\images\01_1305d_0p2_003p000.tif	figshare	doi:10.6084/m9.figshare.6752873	https://doi.org/10.6084/m9.figshare.6752873	Quantification of neurite outgrowth	regions of neurite outgrowth	drg_data\neurite_masks\01_1305d_0p2_003p000_n.tif	figshare	doi:10.6084/m9.figshare.6752873	https://doi.org/10.6084/m9.figshare.6752873	Quantification of neurite outgrowth	central cell-body region of the explant	drg_data\explant_masks\01_1305d_0p2_003p000_x.tif	figshare	doi:10.6084/m9.figshare.6752873	https://doi.org/10.6084/m9.figshare.6752873	0.2	3
Dorsal Root Ganglion explants	Shallow gradient assay	Nano-Plotter 2.0	GESIM	Immunostaining and microscopy	Z1 fluorescence microscope	Zeiss	01_1306d	drg_data\images\01_1306d_0p2_003p000.tif	figshare	doi:10.6084/m9.figshare.6752873	https://doi.org/10.6084/m9.figshare.6752873	Quantification of neurite outgrowth	regions of neurite outgrowth	drg_data\neurite_masks\01_1306d_0p2_003p000_n.tif	figshare	doi:10.6084/m9.figshare.6752873	https://doi.org/10.6084/m9.figshare.6752873	Quantification of neurite outgrowth	central cell-body region of the explant	drg_data\explant_masks\01_1306d_0p2_003p000_x.tif	figshare	doi:10.6084/m9.figshare.6752873	https://doi.org/10.6084/m9.figshare.6752873	0.2	3
Dorsal Root Ganglion explants	Shallow gradient assay	Nano-Plotter 2.0	GESIM	Immunostaining and microscopy	Z1 fluorescence microscope	Zeiss	01_1401u	drg_data\images\01_1401u_0p2_003p000.tif	figshare	doi:10.6084/m9.figshare.6752873	https://doi.org/10.6084/m9.figshare.6752873	Quantification of neurite outgrowth	regions of neurite outgrowth	drg_data\neurite_masks\01_1401u_0p2_003p000_n.tif	figshare	doi:10.6084/m9.figshare.6752873	https://doi.org/10.6084/m9.figshare.6752873	Quantification of neurite outgrowth	central cell-body region of the explant	drg_data\explant_masks\01_1401u_0p2_003p000_x.tif	figshare	doi:10.6084/m9.figshare.6752873	https://doi.org/10.6084/m9.figshare.6752873	0.2	3
Dorsal Root Ganglion explants	Shallow gradient assay	Nano-Plotter 2.0	GESIM	Immunostaining and microscopy	Z1 fluorescence microscope	Zeiss	01_1402u	drg_data\images\01_1402u_0p2_003p000.tif	figshare	doi:10.6084/m9.figshare.6752873	https://doi.org/10.6084/m9.figshare.6752873	Quantification of neurite outgrowth	regions of neurite outgrowth	drg_data\neurite_masks\01_1402u_0p2_003p000_n.tif	figshare	doi:10.6084/m9.figshare.6752873	https://doi.org/10.6084/m9.figshare.6752873	Quantification of neurite outgrowth	central cell-body region of the explant	drg_data\explant_masks\01_1402u_0p2_003p000_x.tif	figshare	doi:10.6084/m9.figshare.6752873	https://doi.org/10.6084/m9.figshare.6752873	0.2	3
Dorsal Root Ganglion explants	Shallow gradient assay	Nano-Plotter 2.0	GESIM	Immunostaining and microscopy	Z1 fluorescence microscope	Zeiss	01_1403u	drg_data\images\01_1403u_0p2_003p000.tif	figshare	doi:10.6084/m9.figshare.6752873	https://doi.org/10.6084/m9.figshare.6752873	Quantification of neurite outgrowth	regions of neurite outgrowth	drg_data\neurite_masks\01_1403u_0p2_003p000_n.tif	figshare	doi:10.6084/m9.figshare.6752873	https://doi.org/10.6084/m9.figshare.6752873	Quantification of neurite outgrowth	central cell-body region of the explant	drg_data\explant_masks\01_1403u_0p2_003p000_x.tif	figshare	doi:10.6084/m9.figshare.6752873	https://doi.org/10.6084/m9.figshare.6752873	0.2	3
Dorsal Root Ganglion explants	Shallow gradient assay	Nano-Plotter 2.0	GESIM	Immunostaining and microscopy	Z1 fluorescence microscope	Zeiss	01_1404d	drg_data\images\01_1404d_0p2_003p000.tif	figshare	doi:10.6084/m9.figshare.6752873	https://doi.org/10.6084/m9.figshare.6752873	Quantification of neurite outgrowth	regions of neurite outgrowth	drg_data\neurite_masks\01_1404d_0p2_003p000_n.tif	figshare	doi:10.6084/m9.figshare.6752873	https://doi.org/10.6084/m9.figshare.6752873	Quantification of neurite outgrowth	central cell-body region of the explant	drg_data\explant_masks\01_1404d_0p2_003p000_x.tif	figshare	doi:10.6084/m9.figshare.6752873	https://doi.org/10.6084/m9.figshare.6752873	0.2	3
Dorsal Root Ganglion explants	Shallow gradient assay	Nano-Plotter 2.0	GESIM	Immunostaining and microscopy	Z1 fluorescence microscope	Zeiss	01_1405d	drg_data\images\01_1405d_0p2_003p000.tif	figshare	doi:10.6084/m9.figshare.6752873	https://doi.org/10.6084/m9.figshare.6752873	Quantification of neurite outgrowth	regions of neurite outgrowth	drg_data\neurite_masks\01_1405d_0p2_003p000_n.tif	figshare	doi:10.6084/m9.figshare.6752873	https://doi.org/10.6084/m9.figshare.6752873	Quantification of neurite outgrowth	central cell-body region of the explant	drg_data\explant_masks\01_1405d_0p2_003p000_x.tif	figshare	doi:10.6084/m9.figshare.6752873	https://doi.org/10.6084/m9.figshare.6752873	0.2	3
Dorsal Root Ganglion explants	Shallow gradient assay	Nano-Plotter 2.0	GESIM	Immunostaining and microscopy	Z1 fluorescence microscope	Zeiss	01_1406d	drg_data\images\01_1406d_0p2_003p000.tif	figshare	doi:10.6084/m9.figshare.6752873	https://doi.org/10.6084/m9.figshare.6752873	Quantification of neurite outgrowth	regions of neurite outgrowth	drg_data\neurite_masks\01_1406d_0p2_003p000_n.tif	figshare	doi:10.6084/m9.figshare.6752873	https://doi.org/10.6084/m9.figshare.6752873	Quantification of neurite outgrowth	central cell-body region of the explant	drg_data\explant_masks\01_1406d_0p2_003p000_x.tif	figshare	doi:10.6084/m9.figshare.6752873	https://doi.org/10.6084/m9.figshare.6752873	0.2	3
Dorsal Root Ganglion explants	Shallow gradient assay	Nano-Plotter 2.0	GESIM	Immunostaining and microscopy	Z1 fluorescence microscope	Zeiss	01_1501u	drg_data\images\01_1501u_0p2_010p000.tif	figshare	doi:10.6084/m9.figshare.6752873	https://doi.org/10.6084/m9.figshare.6752873	Quantification of neurite outgrowth	regions of neurite outgrowth	drg_data\neurite_masks\01_1501u_0p2_010p000_n.tif	figshare	doi:10.6084/m9.figshare.6752873	https://doi.org/10.6084/m9.figshare.6752873	Quantification of neurite outgrowth	central cell-body region of the explant	drg_data\explant_masks\01_1501u_0p2_010p000_x.tif	figshare	doi:10.6084/m9.figshare.6752873	https://doi.org/10.6084/m9.figshare.6752873	0.2	10
Dorsal Root Ganglion explants	Shallow gradient assay	Nano-Plotter 2.0	GESIM	Immunostaining and microscopy	Z1 fluorescence microscope	Zeiss	01_1502u	drg_data\images\01_1502u_0p2_010p000.tif	figshare	doi:10.6084/m9.figshare.6752873	https://doi.org/10.6084/m9.figshare.6752873	Quantification of neurite outgrowth	regions of neurite outgrowth	drg_data\neurite_masks\01_1502u_0p2_010p000_n.tif	figshare	doi:10.6084/m9.figshare.6752873	https://doi.org/10.6084/m9.figshare.6752873	Quantification of neurite outgrowth	central cell-body region of the explant	drg_data\explant_masks\01_1502u_0p2_010p000_x.tif	figshare	doi:10.6084/m9.figshare.6752873	https://doi.org/10.6084/m9.figshare.6752873	0.2	10
Dorsal Root Ganglion explants	Shallow gradient assay	Nano-Plotter 2.0	GESIM	Immunostaining and microscopy	Z1 fluorescence microscope	Zeiss	01_1503u	drg_data\images\01_1503u_0p2_010p000.tif	figshare	doi:10.6084/m9.figshare.6752873	https://doi.org/10.6084/m9.figshare.6752873	Quantification of neurite outgrowth	regions of neurite outgrowth	drg_data\neurite_masks\01_1503u_0p2_010p000_n.tif	figshare	doi:10.6084/m9.figshare.6752873	https://doi.org/10.6084/m9.figshare.6752873	Quantification of neurite outgrowth	central cell-body region of the explant	drg_data\explant_masks\01_1503u_0p2_010p000_x.tif	figshare	doi:10.6084/m9.figshare.6752873	https://doi.org/10.6084/m9.figshare.6752873	0.2	10
Dorsal Root Ganglion explants	Shallow gradient assay	Nano-Plotter 2.0	GESIM	Immunostaining and microscopy	Z1 fluorescence microscope	Zeiss	01_1504d	drg_data\images\01_1504d_0p2_010p000.tif	figshare	doi:10.6084/m9.figshare.6752873	https://doi.org/10.6084/m9.figshare.6752873	Quantification of neurite outgrowth	regions of neurite outgrowth	drg_data\neurite_masks\01_1504d_0p2_010p000_n.tif	figshare	doi:10.6084/m9.figshare.6752873	https://doi.org/10.6084/m9.figshare.6752873	Quantification of neurite outgrowth	central cell-body region of the explant	drg_data\explant_masks\01_1504d_0p2_010p000_x.tif	figshare	doi:10.6084/m9.figshare.6752873	https://doi.org/10.6084/m9.figshare.6752873	0.2	10
Dorsal Root Ganglion explants	Shallow gradient assay	Nano-Plotter 2.0	GESIM	Immunostaining and microscopy	Z1 fluorescence microscope	Zeiss	01_1505d	drg_data\images\01_1505d_0p2_010p000.tif	figshare	doi:10.6084/m9.figshare.6752873	https://doi.org/10.6084/m9.figshare.6752873	Quantification of neurite outgrowth	regions of neurite outgrowth	drg_data\neurite_masks\01_1505d_0p2_010p000_n.tif	figshare	doi:10.6084/m9.figshare.6752873	https://doi.org/10.6084/m9.figshare.6752873	Quantification of neurite outgrowth	central cell-body region of the explant	drg_data\explant_masks\01_1505d_0p2_010p000_x.tif	figshare	doi:10.6084/m9.figshare.6752873	https://doi.org/10.6084/m9.figshare.6752873	0.2	10
Dorsal Root Ganglion explants	Shallow gradient assay	Nano-Plotter 2.0	GESIM	Immunostaining and microscopy	Z1 fluorescence microscope	Zeiss	01_1506d	drg_data\images\01_1506d_0p2_010p000.tif	figshare	doi:10.6084/m9.figshare.6752873	https://doi.org/10.6084/m9.figshare.6752873	Quantification of neurite outgrowth	regions of neurite outgrowth	drg_data\neurite_masks\01_1506d_0p2_010p000_n.tif	figshare	doi:10.6084/m9.figshare.6752873	https://doi.org/10.6084/m9.figshare.6752873	Quantification of neurite outgrowth	central cell-body region of the explant	drg_data\explant_masks\01_1506d_0p2_010p000_x.tif	figshare	doi:10.6084/m9.figshare.6752873	https://doi.org/10.6084/m9.figshare.6752873	0.2	10
Dorsal Root Ganglion explants	Shallow gradient assay	Nano-Plotter 2.0	GESIM	Immunostaining and microscopy	Z1 fluorescence microscope	Zeiss	01_1601u	drg_data\images\01_1601u_0p2_010p000.tif	figshare	doi:10.6084/m9.figshare.6752873	https://doi.org/10.6084/m9.figshare.6752873	Quantification of neurite outgrowth	regions of neurite outgrowth	drg_data\neurite_masks\01_1601u_0p2_010p000_n.tif	figshare	doi:10.6084/m9.figshare.6752873	https://doi.org/10.6084/m9.figshare.6752873	Quantification of neurite outgrowth	central cell-body region of the explant	drg_data\explant_masks\01_1601u_0p2_010p000_x.tif	figshare	doi:10.6084/m9.figshare.6752873	https://doi.org/10.6084/m9.figshare.6752873	0.2	10
Dorsal Root Ganglion explants	Shallow gradient assay	Nano-Plotter 2.0	GESIM	Immunostaining and microscopy	Z1 fluorescence microscope	Zeiss	01_1602u	drg_data\images\01_1602u_0p2_010p000.tif	figshare	doi:10.6084/m9.figshare.6752873	https://doi.org/10.6084/m9.figshare.6752873	Quantification of neurite outgrowth	regions of neurite outgrowth	drg_data\neurite_masks\01_1602u_0p2_010p000_n.tif	figshare	doi:10.6084/m9.figshare.6752873	https://doi.org/10.6084/m9.figshare.6752873	Quantification of neurite outgrowth	central cell-body region of the explant	drg_data\explant_masks\01_1602u_0p2_010p000_x.tif	figshare	doi:10.6084/m9.figshare.6752873	https://doi.org/10.6084/m9.figshare.6752873	0.2	10
Dorsal Root Ganglion explants	Shallow gradient assay	Nano-Plotter 2.0	GESIM	Immunostaining and microscopy	Z1 fluorescence microscope	Zeiss	01_1603u	drg_data\images\01_1603u_0p2_010p000.tif	figshare	doi:10.6084/m9.figshare.6752873	https://doi.org/10.6084/m9.figshare.6752873	Quantification of neurite outgrowth	regions of neurite outgrowth	drg_data\neurite_masks\01_1603u_0p2_010p000_n.tif	figshare	doi:10.6084/m9.figshare.6752873	https://doi.org/10.6084/m9.figshare.6752873	Quantification of neurite outgrowth	central cell-body region of the explant	drg_data\explant_masks\01_1603u_0p2_010p000_x.tif	figshare	doi:10.6084/m9.figshare.6752873	https://doi.org/10.6084/m9.figshare.6752873	0.2	10
Dorsal Root Ganglion explants	Shallow gradient assay	Nano-Plotter 2.0	GESIM	Immunostaining and microscopy	Z1 fluorescence microscope	Zeiss	01_1604d	drg_data\images\01_1604d_0p2_010p000.tif	figshare	doi:10.6084/m9.figshare.6752873	https://doi.org/10.6084/m9.figshare.6752873	Quantification of neurite outgrowth	regions of neurite outgrowth	drg_data\neurite_masks\01_1604d_0p2_010p000_n.tif	figshare	doi:10.6084/m9.figshare.6752873	https://doi.org/10.6084/m9.figshare.6752873	Quantification of neurite outgrowth	central cell-body region of the explant	drg_data\explant_masks\01_1604d_0p2_010p000_x.tif	figshare	doi:10.6084/m9.figshare.6752873	https://doi.org/10.6084/m9.figshare.6752873	0.2	10
Dorsal Root Ganglion explants	Shallow gradient assay	Nano-Plotter 2.0	GESIM	Immunostaining and microscopy	Z1 fluorescence microscope	Zeiss	01_1605d	drg_data\images\01_1605d_0p2_010p000.tif	figshare	doi:10.6084/m9.figshare.6752873	https://doi.org/10.6084/m9.figshare.6752873	Quantification of neurite outgrowth	regions of neurite outgrowth	drg_data\neurite_masks\01_1605d_0p2_010p000_n.tif	figshare	doi:10.6084/m9.figshare.6752873	https://doi.org/10.6084/m9.figshare.6752873	Quantification of neurite outgrowth	central cell-body region of the explant	drg_data\explant_masks\01_1605d_0p2_010p000_x.tif	figshare	doi:10.6084/m9.figshare.6752873	https://doi.org/10.6084/m9.figshare.6752873	0.2	10
Dorsal Root Ganglion explants	Shallow gradient assay	Nano-Plotter 2.0	GESIM	Immunostaining and microscopy	Z1 fluorescence microscope	Zeiss	01_1606d	drg_data\images\01_1606d_0p2_010p000.tif	figshare	doi:10.6084/m9.figshare.6752873	https://doi.org/10.6084/m9.figshare.6752873	Quantification of neurite outgrowth	regions of neurite outgrowth	drg_data\neurite_masks\01_1606d_0p2_010p000_n.tif	figshare	doi:10.6084/m9.figshare.6752873	https://doi.org/10.6084/m9.figshare.6752873	Quantification of neurite outgrowth	central cell-body region of the explant	drg_data\explant_masks\01_1606d_0p2_010p000_x.tif	figshare	doi:10.6084/m9.figshare.6752873	https://doi.org/10.6084/m9.figshare.6752873	0.2	10
Dorsal Root Ganglion explants	Shallow gradient assay	Nano-Plotter 2.0	GESIM	Immunostaining and microscopy	Z1 fluorescence microscope	Zeiss	01_1701u	drg_data\images\01_1701u_0p2_030p000.tif	figshare	doi:10.6084/m9.figshare.6752873	https://doi.org/10.6084/m9.figshare.6752873	Quantification of neurite outgrowth	regions of neurite outgrowth	drg_data\neurite_masks\01_1701u_0p2_030p000_n.tif	figshare	doi:10.6084/m9.figshare.6752873	https://doi.org/10.6084/m9.figshare.6752873	Quantification of neurite outgrowth	central cell-body region of the explant	drg_data\explant_masks\01_1701u_0p2_030p000_x.tif	figshare	doi:10.6084/m9.figshare.6752873	https://doi.org/10.6084/m9.figshare.6752873	0.2	30
Dorsal Root Ganglion explants	Shallow gradient assay	Nano-Plotter 2.0	GESIM	Immunostaining and microscopy	Z1 fluorescence microscope	Zeiss	01_1702u	drg_data\images\01_1702u_0p2_030p000.tif	figshare	doi:10.6084/m9.figshare.6752873	https://doi.org/10.6084/m9.figshare.6752873	Quantification of neurite outgrowth	regions of neurite outgrowth	drg_data\neurite_masks\01_1702u_0p2_030p000_n.tif	figshare	doi:10.6084/m9.figshare.6752873	https://doi.org/10.6084/m9.figshare.6752873	Quantification of neurite outgrowth	central cell-body region of the explant	drg_data\explant_masks\01_1702u_0p2_030p000_x.tif	figshare	doi:10.6084/m9.figshare.6752873	https://doi.org/10.6084/m9.figshare.6752873	0.2	30
Dorsal Root Ganglion explants	Shallow gradient assay	Nano-Plotter 2.0	GESIM	Immunostaining and microscopy	Z1 fluorescence microscope	Zeiss	01_1703u	drg_data\images\01_1703u_0p2_030p000.tif	figshare	doi:10.6084/m9.figshare.6752873	https://doi.org/10.6084/m9.figshare.6752873	Quantification of neurite outgrowth	regions of neurite outgrowth	drg_data\neurite_masks\01_1703u_0p2_030p000_n.tif	figshare	doi:10.6084/m9.figshare.6752873	https://doi.org/10.6084/m9.figshare.6752873	Quantification of neurite outgrowth	central cell-body region of the explant	drg_data\explant_masks\01_1703u_0p2_030p000_x.tif	figshare	doi:10.6084/m9.figshare.6752873	https://doi.org/10.6084/m9.figshare.6752873	0.2	30
Dorsal Root Ganglion explants	Shallow gradient assay	Nano-Plotter 2.0	GESIM	Immunostaining and microscopy	Z1 fluorescence microscope	Zeiss	01_1704d	drg_data\images\01_1704d_0p2_030p000.tif	figshare	doi:10.6084/m9.figshare.6752873	https://doi.org/10.6084/m9.figshare.6752873	Quantification of neurite outgrowth	regions of neurite outgrowth	drg_data\neurite_masks\01_1704d_0p2_030p000_n.tif	figshare	doi:10.6084/m9.figshare.6752873	https://doi.org/10.6084/m9.figshare.6752873	Quantification of neurite outgrowth	central cell-body region of the explant	drg_data\explant_masks\01_1704d_0p2_030p000_x.tif	figshare	doi:10.6084/m9.figshare.6752873	https://doi.org/10.6084/m9.figshare.6752873	0.2	30
Dorsal Root Ganglion explants	Shallow gradient assay	Nano-Plotter 2.0	GESIM	Immunostaining and microscopy	Z1 fluorescence microscope	Zeiss	01_1705d	drg_data\images\01_1705d_0p2_030p000.tif	figshare	doi:10.6084/m9.figshare.6752873	https://doi.org/10.6084/m9.figshare.6752873	Quantification of neurite outgrowth	regions of neurite outgrowth	drg_data\neurite_masks\01_1705d_0p2_030p000_n.tif	figshare	doi:10.6084/m9.figshare.6752873	https://doi.org/10.6084/m9.figshare.6752873	Quantification of neurite outgrowth	central cell-body region of the explant	drg_data\explant_masks\01_1705d_0p2_030p000_x.tif	figshare	doi:10.6084/m9.figshare.6752873	https://doi.org/10.6084/m9.figshare.6752873	0.2	30
Dorsal Root Ganglion explants	Shallow gradient assay	Nano-Plotter 2.0	GESIM	Immunostaining and microscopy	Z1 fluorescence microscope	Zeiss	01_1706d	drg_data\images\01_1706d_0p2_030p000.tif	figshare	doi:10.6084/m9.figshare.6752873	https://doi.org/10.6084/m9.figshare.6752873	Quantification of neurite outgrowth	regions of neurite outgrowth	drg_data\neurite_masks\01_1706d_0p2_030p000_n.tif	figshare	doi:10.6084/m9.figshare.6752873	https://doi.org/10.6084/m9.figshare.6752873	Quantification of neurite outgrowth	central cell-body region of the explant	drg_data\explant_masks\01_1706d_0p2_030p000_x.tif	figshare	doi:10.6084/m9.figshare.6752873	https://doi.org/10.6084/m9.figshare.6752873	0.2	30
Dorsal Root Ganglion explants	Shallow gradient assay	Nano-Plotter 2.0	GESIM	Immunostaining and microscopy	Z1 fluorescence microscope	Zeiss	01_1801u	drg_data\images\01_1801u_0p2_030p000.tif	figshare	doi:10.6084/m9.figshare.6752873	https://doi.org/10.6084/m9.figshare.6752873	Quantification of neurite outgrowth	regions of neurite outgrowth	drg_data\neurite_masks\01_1801u_0p2_030p000_n.tif	figshare	doi:10.6084/m9.figshare.6752873	https://doi.org/10.6084/m9.figshare.6752873	Quantification of neurite outgrowth	central cell-body region of the explant	drg_data\explant_masks\01_1801u_0p2_030p000_x.tif	figshare	doi:10.6084/m9.figshare.6752873	https://doi.org/10.6084/m9.figshare.6752873	0.2	30
Dorsal Root Ganglion explants	Shallow gradient assay	Nano-Plotter 2.0	GESIM	Immunostaining and microscopy	Z1 fluorescence microscope	Zeiss	01_1802u	drg_data\images\01_1802u_0p2_030p000.tif	figshare	doi:10.6084/m9.figshare.6752873	https://doi.org/10.6084/m9.figshare.6752873	Quantification of neurite outgrowth	regions of neurite outgrowth	drg_data\neurite_masks\01_1802u_0p2_030p000_n.tif	figshare	doi:10.6084/m9.figshare.6752873	https://doi.org/10.6084/m9.figshare.6752873	Quantification of neurite outgrowth	central cell-body region of the explant	drg_data\explant_masks\01_1802u_0p2_030p000_x.tif	figshare	doi:10.6084/m9.figshare.6752873	https://doi.org/10.6084/m9.figshare.6752873	0.2	30
Dorsal Root Ganglion explants	Shallow gradient assay	Nano-Plotter 2.0	GESIM	Immunostaining and microscopy	Z1 fluorescence microscope	Zeiss	01_1803u	drg_data\images\01_1803u_0p2_030p000.tif	figshare	doi:10.6084/m9.figshare.6752873	https://doi.org/10.6084/m9.figshare.6752873	Quantification of neurite outgrowth	regions of neurite outgrowth	drg_data\neurite_masks\01_1803u_0p2_030p000_n.tif	figshare	doi:10.6084/m9.figshare.6752873	https://doi.org/10.6084/m9.figshare.6752873	Quantification of neurite outgrowth	central cell-body region of the explant	drg_data\explant_masks\01_1803u_0p2_030p000_x.tif	figshare	doi:10.6084/m9.figshare.6752873	https://doi.org/10.6084/m9.figshare.6752873	0.2	30
Dorsal Root Ganglion explants	Shallow gradient assay	Nano-Plotter 2.0	GESIM	Immunostaining and microscopy	Z1 fluorescence microscope	Zeiss	01_1804d	drg_data\images\01_1804d_0p2_030p000.tif	figshare	doi:10.6084/m9.figshare.6752873	https://doi.org/10.6084/m9.figshare.6752873	Quantification of neurite outgrowth	regions of neurite outgrowth	drg_data\neurite_masks\01_1804d_0p2_030p000_n.tif	figshare	doi:10.6084/m9.figshare.6752873	https://doi.org/10.6084/m9.figshare.6752873	Quantification of neurite outgrowth	central cell-body region of the explant	drg_data\explant_masks\01_1804d_0p2_030p000_x.tif	figshare	doi:10.6084/m9.figshare.6752873	https://doi.org/10.6084/m9.figshare.6752873	0.2	30
Dorsal Root Ganglion explants	Shallow gradient assay	Nano-Plotter 2.0	GESIM	Immunostaining and microscopy	Z1 fluorescence microscope	Zeiss	01_1805d	drg_data\images\01_1805d_0p2_030p000.tif	figshare	doi:10.6084/m9.figshare.6752873	https://doi.org/10.6084/m9.figshare.6752873	Quantification of neurite outgrowth	regions of neurite outgrowth	drg_data\neurite_masks\01_1805d_0p2_030p000_n.tif	figshare	doi:10.6084/m9.figshare.6752873	https://doi.org/10.6084/m9.figshare.6752873	Quantification of neurite outgrowth	central cell-body region of the explant	drg_data\explant_masks\01_1805d_0p2_030p000_x.tif	figshare	doi:10.6084/m9.figshare.6752873	https://doi.org/10.6084/m9.figshare.6752873	0.2	30
Dorsal Root Ganglion explants	Shallow gradient assay	Nano-Plotter 2.0	GESIM	Immunostaining and microscopy	Z1 fluorescence microscope	Zeiss	01_1806d	drg_data\images\01_1806d_0p2_030p000.tif	figshare	doi:10.6084/m9.figshare.6752873	https://doi.org/10.6084/m9.figshare.6752873	Quantification of neurite outgrowth	regions of neurite outgrowth	drg_data\neurite_masks\01_1806d_0p2_030p000_n.tif	figshare	doi:10.6084/m9.figshare.6752873	https://doi.org/10.6084/m9.figshare.6752873	Quantification of neurite outgrowth	central cell-body region of the explant	drg_data\explant_masks\01_1806d_0p2_030p000_x.tif	figshare	doi:10.6084/m9.figshare.6752873	https://doi.org/10.6084/m9.figshare.6752873	0.2	30
Dorsal Root Ganglion explants	Shallow gradient assay	Nano-Plotter 2.0	GESIM	Immunostaining and microscopy	Z1 fluorescence microscope	Zeiss	01_1901u	drg_data\images\01_1901u_0p2_100p000.tif	figshare	doi:10.6084/m9.figshare.6752873	https://doi.org/10.6084/m9.figshare.6752873	Quantification of neurite outgrowth	regions of neurite outgrowth	drg_data\neurite_masks\01_1901u_0p2_100p000_n.tif	figshare	doi:10.6084/m9.figshare.6752873	https://doi.org/10.6084/m9.figshare.6752873	Quantification of neurite outgrowth	central cell-body region of the explant	drg_data\explant_masks\01_1901u_0p2_100p000_x.tif	figshare	doi:10.6084/m9.figshare.6752873	https://doi.org/10.6084/m9.figshare.6752873	0.2	100
Dorsal Root Ganglion explants	Shallow gradient assay	Nano-Plotter 2.0	GESIM	Immunostaining and microscopy	Z1 fluorescence microscope	Zeiss	01_1902u	drg_data\images\01_1902u_0p2_100p000.tif	figshare	doi:10.6084/m9.figshare.6752873	https://doi.org/10.6084/m9.figshare.6752873	Quantification of neurite outgrowth	regions of neurite outgrowth	drg_data\neurite_masks\01_1902u_0p2_100p000_n.tif	figshare	doi:10.6084/m9.figshare.6752873	https://doi.org/10.6084/m9.figshare.6752873	Quantification of neurite outgrowth	central cell-body region of the explant	drg_data\explant_masks\01_1902u_0p2_100p000_x.tif	figshare	doi:10.6084/m9.figshare.6752873	https://doi.org/10.6084/m9.figshare.6752873	0.2	100
Dorsal Root Ganglion explants	Shallow gradient assay	Nano-Plotter 2.0	GESIM	Immunostaining and microscopy	Z1 fluorescence microscope	Zeiss	01_1903u	drg_data\images\01_1903u_0p2_100p000.tif	figshare	doi:10.6084/m9.figshare.6752873	https://doi.org/10.6084/m9.figshare.6752873	Quantification of neurite outgrowth	regions of neurite outgrowth	drg_data\neurite_masks\01_1903u_0p2_100p000_n.tif	figshare	doi:10.6084/m9.figshare.6752873	https://doi.org/10.6084/m9.figshare.6752873	Quantification of neurite outgrowth	central cell-body region of the explant	drg_data\explant_masks\01_1903u_0p2_100p000_x.tif	figshare	doi:10.6084/m9.figshare.6752873	https://doi.org/10.6084/m9.figshare.6752873	0.2	100
Dorsal Root Ganglion explants	Shallow gradient assay	Nano-Plotter 2.0	GESIM	Immunostaining and microscopy	Z1 fluorescence microscope	Zeiss	01_1904d	drg_data\images\01_1904d_0p2_100p000.tif	figshare	doi:10.6084/m9.figshare.6752873	https://doi.org/10.6084/m9.figshare.6752873	Quantification of neurite outgrowth	regions of neurite outgrowth	drg_data\neurite_masks\01_1904d_0p2_100p000_n.tif	figshare	doi:10.6084/m9.figshare.6752873	https://doi.org/10.6084/m9.figshare.6752873	Quantification of neurite outgrowth	central cell-body region of the explant	drg_data\explant_masks\01_1904d_0p2_100p000_x.tif	figshare	doi:10.6084/m9.figshare.6752873	https://doi.org/10.6084/m9.figshare.6752873	0.2	100
Dorsal Root Ganglion explants	Shallow gradient assay	Nano-Plotter 2.0	GESIM	Immunostaining and microscopy	Z1 fluorescence microscope	Zeiss	01_1906d	drg_data\images\01_1906d_0p2_100p000.tif	figshare	doi:10.6084/m9.figshare.6752873	https://doi.org/10.6084/m9.figshare.6752873	Quantification of neurite outgrowth	regions of neurite outgrowth	drg_data\neurite_masks\01_1906d_0p2_100p000_n.tif	figshare	doi:10.6084/m9.figshare.6752873	https://doi.org/10.6084/m9.figshare.6752873	Quantification of neurite outgrowth	central cell-body region of the explant	drg_data\explant_masks\01_1906d_0p2_100p000_x.tif	figshare	doi:10.6084/m9.figshare.6752873	https://doi.org/10.6084/m9.figshare.6752873	0.2	100
Dorsal Root Ganglion explants	Shallow gradient assay	Nano-Plotter 2.0	GESIM	Immunostaining and microscopy	Z1 fluorescence microscope	Zeiss	01_2001u	drg_data\images\01_2001u_0p2_100p000.tif	figshare	doi:10.6084/m9.figshare.6752873	https://doi.org/10.6084/m9.figshare.6752873	Quantification of neurite outgrowth	regions of neurite outgrowth	drg_data\neurite_masks\01_2001u_0p2_100p000_n.tif	figshare	doi:10.6084/m9.figshare.6752873	https://doi.org/10.6084/m9.figshare.6752873	Quantification of neurite outgrowth	central cell-body region of the explant	drg_data\explant_masks\01_2001u_0p2_100p000_x.tif	figshare	doi:10.6084/m9.figshare.6752873	https://doi.org/10.6084/m9.figshare.6752873	0.2	100
Dorsal Root Ganglion explants	Shallow gradient assay	Nano-Plotter 2.0	GESIM	Immunostaining and microscopy	Z1 fluorescence microscope	Zeiss	01_2002u	drg_data\images\01_2002u_0p2_100p000.tif	figshare	doi:10.6084/m9.figshare.6752873	https://doi.org/10.6084/m9.figshare.6752873	Quantification of neurite outgrowth	regions of neurite outgrowth	drg_data\neurite_masks\01_2002u_0p2_100p000_n.tif	figshare	doi:10.6084/m9.figshare.6752873	https://doi.org/10.6084/m9.figshare.6752873	Quantification of neurite outgrowth	central cell-body region of the explant	drg_data\explant_masks\01_2002u_0p2_100p000_x.tif	figshare	doi:10.6084/m9.figshare.6752873	https://doi.org/10.6084/m9.figshare.6752873	0.2	100
Dorsal Root Ganglion explants	Shallow gradient assay	Nano-Plotter 2.0	GESIM	Immunostaining and microscopy	Z1 fluorescence microscope	Zeiss	01_2003u	drg_data\images\01_2003u_0p2_100p000.tif	figshare	doi:10.6084/m9.figshare.6752873	https://doi.org/10.6084/m9.figshare.6752873	Quantification of neurite outgrowth	regions of neurite outgrowth	drg_data\neurite_masks\01_2003u_0p2_100p000_n.tif	figshare	doi:10.6084/m9.figshare.6752873	https://doi.org/10.6084/m9.figshare.6752873	Quantification of neurite outgrowth	central cell-body region of the explant	drg_data\explant_masks\01_2003u_0p2_100p000_x.tif	figshare	doi:10.6084/m9.figshare.6752873	https://doi.org/10.6084/m9.figshare.6752873	0.2	100
Dorsal Root Ganglion explants	Shallow gradient assay	Nano-Plotter 2.0	GESIM	Immunostaining and microscopy	Z1 fluorescence microscope	Zeiss	01_2004d	drg_data\images\01_2004d_0p2_100p000.tif	figshare	doi:10.6084/m9.figshare.6752873	https://doi.org/10.6084/m9.figshare.6752873	Quantification of neurite outgrowth	regions of neurite outgrowth	drg_data\neurite_masks\01_2004d_0p2_100p000_n.tif	figshare	doi:10.6084/m9.figshare.6752873	https://doi.org/10.6084/m9.figshare.6752873	Quantification of neurite outgrowth	central cell-body region of the explant	drg_data\explant_masks\01_2004d_0p2_100p000_x.tif	figshare	doi:10.6084/m9.figshare.6752873	https://doi.org/10.6084/m9.figshare.6752873	0.2	100
Dorsal Root Ganglion explants	Shallow gradient assay	Nano-Plotter 2.0	GESIM	Immunostaining and microscopy	Z1 fluorescence microscope	Zeiss	01_2005d	drg_data\images\01_2005d_0p2_100p000.tif	figshare	doi:10.6084/m9.figshare.6752873	https://doi.org/10.6084/m9.figshare.6752873	Quantification of neurite outgrowth	regions of neurite outgrowth	drg_data\neurite_masks\01_2005d_0p2_100p000_n.tif	figshare	doi:10.6084/m9.figshare.6752873	https://doi.org/10.6084/m9.figshare.6752873	Quantification of neurite outgrowth	central cell-body region of the explant	drg_data\explant_masks\01_2005d_0p2_100p000_x.tif	figshare	doi:10.6084/m9.figshare.6752873	https://doi.org/10.6084/m9.figshare.6752873	0.2	100
Dorsal Root Ganglion explants	Shallow gradient assay	Nano-Plotter 2.0	GESIM	Immunostaining and microscopy	Z1 fluorescence microscope	Zeiss	01_2006d	drg_data\images\01_2006d_0p2_100p000.tif	figshare	doi:10.6084/m9.figshare.6752873	https://doi.org/10.6084/m9.figshare.6752873	Quantification of neurite outgrowth	regions of neurite outgrowth	drg_data\neurite_masks\01_2006d_0p2_100p000_n.tif	figshare	doi:10.6084/m9.figshare.6752873	https://doi.org/10.6084/m9.figshare.6752873	Quantification of neurite outgrowth	central cell-body region of the explant	drg_data\explant_masks\01_2006d_0p2_100p000_x.tif	figshare	doi:10.6084/m9.figshare.6752873	https://doi.org/10.6084/m9.figshare.6752873	0.2	100
Dorsal Root Ganglion explants	Shallow gradient assay	Nano-Plotter 2.0	GESIM	Immunostaining and microscopy	Z1 fluorescence microscope	Zeiss	02_0101u	drg_data\images\02_0101u_0p0_001p000.tif	figshare	doi:10.6084/m9.figshare.6752873	https://doi.org/10.6084/m9.figshare.6752873	Quantification of neurite outgrowth	regions of neurite outgrowth	drg_data\neurite_masks\02_0101u_0p0_001p000_n.tif	figshare	doi:10.6084/m9.figshare.6752873	https://doi.org/10.6084/m9.figshare.6752873	Quantification of neurite outgrowth	central cell-body region of the explant	drg_data\explant_masks\02_0101u_0p0_001p000_x.tif	figshare	doi:10.6084/m9.figshare.6752873	https://doi.org/10.6084/m9.figshare.6752873	0	1
Dorsal Root Ganglion explants	Shallow gradient assay	Nano-Plotter 2.0	GESIM	Immunostaining and microscopy	Z1 fluorescence microscope	Zeiss	02_0102u	drg_data\images\02_0102u_0p0_001p000.tif	figshare	doi:10.6084/m9.figshare.6752873	https://doi.org/10.6084/m9.figshare.6752873	Quantification of neurite outgrowth	regions of neurite outgrowth	drg_data\neurite_masks\02_0102u_0p0_001p000_n.tif	figshare	doi:10.6084/m9.figshare.6752873	https://doi.org/10.6084/m9.figshare.6752873	Quantification of neurite outgrowth	central cell-body region of the explant	drg_data\explant_masks\02_0102u_0p0_001p000_x.tif	figshare	doi:10.6084/m9.figshare.6752873	https://doi.org/10.6084/m9.figshare.6752873	0	1
Dorsal Root Ganglion explants	Shallow gradient assay	Nano-Plotter 2.0	GESIM	Immunostaining and microscopy	Z1 fluorescence microscope	Zeiss	02_0103u	drg_data\images\02_0103u_0p0_001p000.tif	figshare	doi:10.6084/m9.figshare.6752873	https://doi.org/10.6084/m9.figshare.6752873	Quantification of neurite outgrowth	regions of neurite outgrowth	drg_data\neurite_masks\02_0103u_0p0_001p000_n.tif	figshare	doi:10.6084/m9.figshare.6752873	https://doi.org/10.6084/m9.figshare.6752873	Quantification of neurite outgrowth	central cell-body region of the explant	drg_data\explant_masks\02_0103u_0p0_001p000_x.tif	figshare	doi:10.6084/m9.figshare.6752873	https://doi.org/10.6084/m9.figshare.6752873	0	1
Dorsal Root Ganglion explants	Shallow gradient assay	Nano-Plotter 2.0	GESIM	Immunostaining and microscopy	Z1 fluorescence microscope	Zeiss	02_0104d	drg_data\images\02_0104d_0p0_001p000.tif	figshare	doi:10.6084/m9.figshare.6752873	https://doi.org/10.6084/m9.figshare.6752873	Quantification of neurite outgrowth	regions of neurite outgrowth	drg_data\neurite_masks\02_0104d_0p0_001p000_n.tif	figshare	doi:10.6084/m9.figshare.6752873	https://doi.org/10.6084/m9.figshare.6752873	Quantification of neurite outgrowth	central cell-body region of the explant	drg_data\explant_masks\02_0104d_0p0_001p000_x.tif	figshare	doi:10.6084/m9.figshare.6752873	https://doi.org/10.6084/m9.figshare.6752873	0	1
Dorsal Root Ganglion explants	Shallow gradient assay	Nano-Plotter 2.0	GESIM	Immunostaining and microscopy	Z1 fluorescence microscope	Zeiss	02_0106d	drg_data\images\02_0106d_0p0_001p000.tif	figshare	doi:10.6084/m9.figshare.6752873	https://doi.org/10.6084/m9.figshare.6752873	Quantification of neurite outgrowth	regions of neurite outgrowth	drg_data\neurite_masks\02_0106d_0p0_001p000_n.tif	figshare	doi:10.6084/m9.figshare.6752873	https://doi.org/10.6084/m9.figshare.6752873	Quantification of neurite outgrowth	central cell-body region of the explant	drg_data\explant_masks\02_0106d_0p0_001p000_x.tif	figshare	doi:10.6084/m9.figshare.6752873	https://doi.org/10.6084/m9.figshare.6752873	0	1
Dorsal Root Ganglion explants	Shallow gradient assay	Nano-Plotter 2.0	GESIM	Immunostaining and microscopy	Z1 fluorescence microscope	Zeiss	02_0201u	drg_data\images\02_0201u_0p0_001p000.tif	figshare	doi:10.6084/m9.figshare.6752873	https://doi.org/10.6084/m9.figshare.6752873	Quantification of neurite outgrowth	regions of neurite outgrowth	drg_data\neurite_masks\02_0201u_0p0_001p000_n.tif	figshare	doi:10.6084/m9.figshare.6752873	https://doi.org/10.6084/m9.figshare.6752873	Quantification of neurite outgrowth	central cell-body region of the explant	drg_data\explant_masks\02_0201u_0p0_001p000_x.tif	figshare	doi:10.6084/m9.figshare.6752873	https://doi.org/10.6084/m9.figshare.6752873	0	1
Dorsal Root Ganglion explants	Shallow gradient assay	Nano-Plotter 2.0	GESIM	Immunostaining and microscopy	Z1 fluorescence microscope	Zeiss	02_0202u	drg_data\images\02_0202u_0p0_001p000.tif	figshare	doi:10.6084/m9.figshare.6752873	https://doi.org/10.6084/m9.figshare.6752873	Quantification of neurite outgrowth	regions of neurite outgrowth	drg_data\neurite_masks\02_0202u_0p0_001p000_n.tif	figshare	doi:10.6084/m9.figshare.6752873	https://doi.org/10.6084/m9.figshare.6752873	Quantification of neurite outgrowth	central cell-body region of the explant	drg_data\explant_masks\02_0202u_0p0_001p000_x.tif	figshare	doi:10.6084/m9.figshare.6752873	https://doi.org/10.6084/m9.figshare.6752873	0	1
Dorsal Root Ganglion explants	Shallow gradient assay	Nano-Plotter 2.0	GESIM	Immunostaining and microscopy	Z1 fluorescence microscope	Zeiss	02_0203u	drg_data\images\02_0203u_0p0_001p000.tif	figshare	doi:10.6084/m9.figshare.6752873	https://doi.org/10.6084/m9.figshare.6752873	Quantification of neurite outgrowth	regions of neurite outgrowth	drg_data\neurite_masks\02_0203u_0p0_001p000_n.tif	figshare	doi:10.6084/m9.figshare.6752873	https://doi.org/10.6084/m9.figshare.6752873	Quantification of neurite outgrowth	central cell-body region of the explant	drg_data\explant_masks\02_0203u_0p0_001p000_x.tif	figshare	doi:10.6084/m9.figshare.6752873	https://doi.org/10.6084/m9.figshare.6752873	0	1
Dorsal Root Ganglion explants	Shallow gradient assay	Nano-Plotter 2.0	GESIM	Immunostaining and microscopy	Z1 fluorescence microscope	Zeiss	02_0204d	drg_data\images\02_0204d_0p0_001p000.tif	figshare	doi:10.6084/m9.figshare.6752873	https://doi.org/10.6084/m9.figshare.6752873	Quantification of neurite outgrowth	regions of neurite outgrowth	drg_data\neurite_masks\02_0204d_0p0_001p000_n.tif	figshare	doi:10.6084/m9.figshare.6752873	https://doi.org/10.6084/m9.figshare.6752873	Quantification of neurite outgrowth	central cell-body region of the explant	drg_data\explant_masks\02_0204d_0p0_001p000_x.tif	figshare	doi:10.6084/m9.figshare.6752873	https://doi.org/10.6084/m9.figshare.6752873	0	1
Dorsal Root Ganglion explants	Shallow gradient assay	Nano-Plotter 2.0	GESIM	Immunostaining and microscopy	Z1 fluorescence microscope	Zeiss	02_0205d	drg_data\images\02_0205d_0p0_001p000.tif	figshare	doi:10.6084/m9.figshare.6752873	https://doi.org/10.6084/m9.figshare.6752873	Quantification of neurite outgrowth	regions of neurite outgrowth	drg_data\neurite_masks\02_0205d_0p0_001p000_n.tif	figshare	doi:10.6084/m9.figshare.6752873	https://doi.org/10.6084/m9.figshare.6752873	Quantification of neurite outgrowth	central cell-body region of the explant	drg_data\explant_masks\02_0205d_0p0_001p000_x.tif	figshare	doi:10.6084/m9.figshare.6752873	https://doi.org/10.6084/m9.figshare.6752873	0	1
Dorsal Root Ganglion explants	Shallow gradient assay	Nano-Plotter 2.0	GESIM	Immunostaining and microscopy	Z1 fluorescence microscope	Zeiss	02_0206d	drg_data\images\02_0206d_0p0_001p000.tif	figshare	doi:10.6084/m9.figshare.6752873	https://doi.org/10.6084/m9.figshare.6752873	Quantification of neurite outgrowth	regions of neurite outgrowth	drg_data\neurite_masks\02_0206d_0p0_001p000_n.tif	figshare	doi:10.6084/m9.figshare.6752873	https://doi.org/10.6084/m9.figshare.6752873	Quantification of neurite outgrowth	central cell-body region of the explant	drg_data\explant_masks\02_0206d_0p0_001p000_x.tif	figshare	doi:10.6084/m9.figshare.6752873	https://doi.org/10.6084/m9.figshare.6752873	0	1
Dorsal Root Ganglion explants	Shallow gradient assay	Nano-Plotter 2.0	GESIM	Immunostaining and microscopy	Z1 fluorescence microscope	Zeiss	02_0301u	drg_data\images\02_0301u_0p1_000p010.tif	figshare	doi:10.6084/m9.figshare.6752873	https://doi.org/10.6084/m9.figshare.6752873	Quantification of neurite outgrowth	regions of neurite outgrowth	drg_data\neurite_masks\02_0301u_0p1_000p010_n.tif	figshare	doi:10.6084/m9.figshare.6752873	https://doi.org/10.6084/m9.figshare.6752873	Quantification of neurite outgrowth	central cell-body region of the explant	drg_data\explant_masks\02_0301u_0p1_000p010_x.tif	figshare	doi:10.6084/m9.figshare.6752873	https://doi.org/10.6084/m9.figshare.6752873	0.1	0.1
Dorsal Root Ganglion explants	Shallow gradient assay	Nano-Plotter 2.0	GESIM	Immunostaining and microscopy	Z1 fluorescence microscope	Zeiss	02_0302u	drg_data\images\02_0302u_0p1_000p010.tif	figshare	doi:10.6084/m9.figshare.6752873	https://doi.org/10.6084/m9.figshare.6752873	Quantification of neurite outgrowth	regions of neurite outgrowth	drg_data\neurite_masks\02_0302u_0p1_000p010_n.tif	figshare	doi:10.6084/m9.figshare.6752873	https://doi.org/10.6084/m9.figshare.6752873	Quantification of neurite outgrowth	central cell-body region of the explant	drg_data\explant_masks\02_0302u_0p1_000p010_x.tif	figshare	doi:10.6084/m9.figshare.6752873	https://doi.org/10.6084/m9.figshare.6752873	0.1	0.1
Dorsal Root Ganglion explants	Shallow gradient assay	Nano-Plotter 2.0	GESIM	Immunostaining and microscopy	Z1 fluorescence microscope	Zeiss	02_0303u	drg_data\images\02_0303u_0p1_000p010.tif	figshare	doi:10.6084/m9.figshare.6752873	https://doi.org/10.6084/m9.figshare.6752873	Quantification of neurite outgrowth	regions of neurite outgrowth	drg_data\neurite_masks\02_0303u_0p1_000p010_n.tif	figshare	doi:10.6084/m9.figshare.6752873	https://doi.org/10.6084/m9.figshare.6752873	Quantification of neurite outgrowth	central cell-body region of the explant	drg_data\explant_masks\02_0303u_0p1_000p010_x.tif	figshare	doi:10.6084/m9.figshare.6752873	https://doi.org/10.6084/m9.figshare.6752873	0.1	0.1
Dorsal Root Ganglion explants	Shallow gradient assay	Nano-Plotter 2.0	GESIM	Immunostaining and microscopy	Z1 fluorescence microscope	Zeiss	02_0304d	drg_data\images\02_0304d_0p1_000p010.tif	figshare	doi:10.6084/m9.figshare.6752873	https://doi.org/10.6084/m9.figshare.6752873	Quantification of neurite outgrowth	regions of neurite outgrowth	drg_data\neurite_masks\02_0304d_0p1_000p010_n.tif	figshare	doi:10.6084/m9.figshare.6752873	https://doi.org/10.6084/m9.figshare.6752873	Quantification of neurite outgrowth	central cell-body region of the explant	drg_data\explant_masks\02_0304d_0p1_000p010_x.tif	figshare	doi:10.6084/m9.figshare.6752873	https://doi.org/10.6084/m9.figshare.6752873	0.1	0.1
Dorsal Root Ganglion explants	Shallow gradient assay	Nano-Plotter 2.0	GESIM	Immunostaining and microscopy	Z1 fluorescence microscope	Zeiss	02_0305d	drg_data\images\02_0305d_0p1_000p010.tif	figshare	doi:10.6084/m9.figshare.6752873	https://doi.org/10.6084/m9.figshare.6752873	Quantification of neurite outgrowth	regions of neurite outgrowth	drg_data\neurite_masks\02_0305d_0p1_000p010_n.tif	figshare	doi:10.6084/m9.figshare.6752873	https://doi.org/10.6084/m9.figshare.6752873	Quantification of neurite outgrowth	central cell-body region of the explant	drg_data\explant_masks\02_0305d_0p1_000p010_x.tif	figshare	doi:10.6084/m9.figshare.6752873	https://doi.org/10.6084/m9.figshare.6752873	0.1	0.1
Dorsal Root Ganglion explants	Shallow gradient assay	Nano-Plotter 2.0	GESIM	Immunostaining and microscopy	Z1 fluorescence microscope	Zeiss	02_0306d	drg_data\images\02_0306d_0p1_000p010.tif	figshare	doi:10.6084/m9.figshare.6752873	https://doi.org/10.6084/m9.figshare.6752873	Quantification of neurite outgrowth	regions of neurite outgrowth	drg_data\neurite_masks\02_0306d_0p1_000p010_n.tif	figshare	doi:10.6084/m9.figshare.6752873	https://doi.org/10.6084/m9.figshare.6752873	Quantification of neurite outgrowth	central cell-body region of the explant	drg_data\explant_masks\02_0306d_0p1_000p010_x.tif	figshare	doi:10.6084/m9.figshare.6752873	https://doi.org/10.6084/m9.figshare.6752873	0.1	0.1
Dorsal Root Ganglion explants	Shallow gradient assay	Nano-Plotter 2.0	GESIM	Immunostaining and microscopy	Z1 fluorescence microscope	Zeiss	02_0402u	drg_data\images\02_0402u_0p1_000p010.tif	figshare	doi:10.6084/m9.figshare.6752873	https://doi.org/10.6084/m9.figshare.6752873	Quantification of neurite outgrowth	regions of neurite outgrowth	drg_data\neurite_masks\02_0402u_0p1_000p010_n.tif	figshare	doi:10.6084/m9.figshare.6752873	https://doi.org/10.6084/m9.figshare.6752873	Quantification of neurite outgrowth	central cell-body region of the explant	drg_data\explant_masks\02_0402u_0p1_000p010_x.tif	figshare	doi:10.6084/m9.figshare.6752873	https://doi.org/10.6084/m9.figshare.6752873	0.1	0.1
Dorsal Root Ganglion explants	Shallow gradient assay	Nano-Plotter 2.0	GESIM	Immunostaining and microscopy	Z1 fluorescence microscope	Zeiss	02_0403u	drg_data\images\02_0403u_0p1_000p010.tif	figshare	doi:10.6084/m9.figshare.6752873	https://doi.org/10.6084/m9.figshare.6752873	Quantification of neurite outgrowth	regions of neurite outgrowth	drg_data\neurite_masks\02_0403u_0p1_000p010_n.tif	figshare	doi:10.6084/m9.figshare.6752873	https://doi.org/10.6084/m9.figshare.6752873	Quantification of neurite outgrowth	central cell-body region of the explant	drg_data\explant_masks\02_0403u_0p1_000p010_x.tif	figshare	doi:10.6084/m9.figshare.6752873	https://doi.org/10.6084/m9.figshare.6752873	0.1	0.1
Dorsal Root Ganglion explants	Shallow gradient assay	Nano-Plotter 2.0	GESIM	Immunostaining and microscopy	Z1 fluorescence microscope	Zeiss	02_0404d	drg_data\images\02_0404d_0p1_000p010.tif	figshare	doi:10.6084/m9.figshare.6752873	https://doi.org/10.6084/m9.figshare.6752873	Quantification of neurite outgrowth	regions of neurite outgrowth	drg_data\neurite_masks\02_0404d_0p1_000p010_n.tif	figshare	doi:10.6084/m9.figshare.6752873	https://doi.org/10.6084/m9.figshare.6752873	Quantification of neurite outgrowth	central cell-body region of the explant	drg_data\explant_masks\02_0404d_0p1_000p010_x.tif	figshare	doi:10.6084/m9.figshare.6752873	https://doi.org/10.6084/m9.figshare.6752873	0.1	0.1
Dorsal Root Ganglion explants	Shallow gradient assay	Nano-Plotter 2.0	GESIM	Immunostaining and microscopy	Z1 fluorescence microscope	Zeiss	02_0405d	drg_data\images\02_0405d_0p1_000p010.tif	figshare	doi:10.6084/m9.figshare.6752873	https://doi.org/10.6084/m9.figshare.6752873	Quantification of neurite outgrowth	regions of neurite outgrowth	drg_data\neurite_masks\02_0405d_0p1_000p010_n.tif	figshare	doi:10.6084/m9.figshare.6752873	https://doi.org/10.6084/m9.figshare.6752873	Quantification of neurite outgrowth	central cell-body region of the explant	drg_data\explant_masks\02_0405d_0p1_000p010_x.tif	figshare	doi:10.6084/m9.figshare.6752873	https://doi.org/10.6084/m9.figshare.6752873	0.1	0.1
Dorsal Root Ganglion explants	Shallow gradient assay	Nano-Plotter 2.0	GESIM	Immunostaining and microscopy	Z1 fluorescence microscope	Zeiss	02_0406d	drg_data\images\02_0406d_0p1_000p010.tif	figshare	doi:10.6084/m9.figshare.6752873	https://doi.org/10.6084/m9.figshare.6752873	Quantification of neurite outgrowth	regions of neurite outgrowth	drg_data\neurite_masks\02_0406d_0p1_000p010_n.tif	figshare	doi:10.6084/m9.figshare.6752873	https://doi.org/10.6084/m9.figshare.6752873	Quantification of neurite outgrowth	central cell-body region of the explant	drg_data\explant_masks\02_0406d_0p1_000p010_x.tif	figshare	doi:10.6084/m9.figshare.6752873	https://doi.org/10.6084/m9.figshare.6752873	0.1	0.1
Dorsal Root Ganglion explants	Shallow gradient assay	Nano-Plotter 2.0	GESIM	Immunostaining and microscopy	Z1 fluorescence microscope	Zeiss	02_0501u	drg_data\images\02_0501u_0p1_000p030.tif	figshare	doi:10.6084/m9.figshare.6752873	https://doi.org/10.6084/m9.figshare.6752873	Quantification of neurite outgrowth	regions of neurite outgrowth	drg_data\neurite_masks\02_0501u_0p1_000p030_n.tif	figshare	doi:10.6084/m9.figshare.6752873	https://doi.org/10.6084/m9.figshare.6752873	Quantification of neurite outgrowth	central cell-body region of the explant	drg_data\explant_masks\02_0501u_0p1_000p030_x.tif	figshare	doi:10.6084/m9.figshare.6752873	https://doi.org/10.6084/m9.figshare.6752873	0.1	0.3
Dorsal Root Ganglion explants	Shallow gradient assay	Nano-Plotter 2.0	GESIM	Immunostaining and microscopy	Z1 fluorescence microscope	Zeiss	02_0502u	drg_data\images\02_0502u_0p1_000p030.tif	figshare	doi:10.6084/m9.figshare.6752873	https://doi.org/10.6084/m9.figshare.6752873	Quantification of neurite outgrowth	regions of neurite outgrowth	drg_data\neurite_masks\02_0502u_0p1_000p030_n.tif	figshare	doi:10.6084/m9.figshare.6752873	https://doi.org/10.6084/m9.figshare.6752873	Quantification of neurite outgrowth	central cell-body region of the explant	drg_data\explant_masks\02_0502u_0p1_000p030_x.tif	figshare	doi:10.6084/m9.figshare.6752873	https://doi.org/10.6084/m9.figshare.6752873	0.1	0.3
Dorsal Root Ganglion explants	Shallow gradient assay	Nano-Plotter 2.0	GESIM	Immunostaining and microscopy	Z1 fluorescence microscope	Zeiss	02_0503u	drg_data\images\02_0503u_0p1_000p030.tif	figshare	doi:10.6084/m9.figshare.6752873	https://doi.org/10.6084/m9.figshare.6752873	Quantification of neurite outgrowth	regions of neurite outgrowth	drg_data\neurite_masks\02_0503u_0p1_000p030_n.tif	figshare	doi:10.6084/m9.figshare.6752873	https://doi.org/10.6084/m9.figshare.6752873	Quantification of neurite outgrowth	central cell-body region of the explant	drg_data\explant_masks\02_0503u_0p1_000p030_x.tif	figshare	doi:10.6084/m9.figshare.6752873	https://doi.org/10.6084/m9.figshare.6752873	0.1	0.3
Dorsal Root Ganglion explants	Shallow gradient assay	Nano-Plotter 2.0	GESIM	Immunostaining and microscopy	Z1 fluorescence microscope	Zeiss	02_0504d	drg_data\images\02_0504d_0p1_000p030.tif	figshare	doi:10.6084/m9.figshare.6752873	https://doi.org/10.6084/m9.figshare.6752873	Quantification of neurite outgrowth	regions of neurite outgrowth	drg_data\neurite_masks\02_0504d_0p1_000p030_n.tif	figshare	doi:10.6084/m9.figshare.6752873	https://doi.org/10.6084/m9.figshare.6752873	Quantification of neurite outgrowth	central cell-body region of the explant	drg_data\explant_masks\02_0504d_0p1_000p030_x.tif	figshare	doi:10.6084/m9.figshare.6752873	https://doi.org/10.6084/m9.figshare.6752873	0.1	0.3
Dorsal Root Ganglion explants	Shallow gradient assay	Nano-Plotter 2.0	GESIM	Immunostaining and microscopy	Z1 fluorescence microscope	Zeiss	02_0505d	drg_data\images\02_0505d_0p1_000p030.tif	figshare	doi:10.6084/m9.figshare.6752873	https://doi.org/10.6084/m9.figshare.6752873	Quantification of neurite outgrowth	regions of neurite outgrowth	drg_data\neurite_masks\02_0505d_0p1_000p030_n.tif	figshare	doi:10.6084/m9.figshare.6752873	https://doi.org/10.6084/m9.figshare.6752873	Quantification of neurite outgrowth	central cell-body region of the explant	drg_data\explant_masks\02_0505d_0p1_000p030_x.tif	figshare	doi:10.6084/m9.figshare.6752873	https://doi.org/10.6084/m9.figshare.6752873	0.1	0.3
Dorsal Root Ganglion explants	Shallow gradient assay	Nano-Plotter 2.0	GESIM	Immunostaining and microscopy	Z1 fluorescence microscope	Zeiss	02_0506d	drg_data\images\02_0506d_0p1_000p030.tif	figshare	doi:10.6084/m9.figshare.6752873	https://doi.org/10.6084/m9.figshare.6752873	Quantification of neurite outgrowth	regions of neurite outgrowth	drg_data\neurite_masks\02_0506d_0p1_000p030_n.tif	figshare	doi:10.6084/m9.figshare.6752873	https://doi.org/10.6084/m9.figshare.6752873	Quantification of neurite outgrowth	central cell-body region of the explant	drg_data\explant_masks\02_0506d_0p1_000p030_x.tif	figshare	doi:10.6084/m9.figshare.6752873	https://doi.org/10.6084/m9.figshare.6752873	0.1	0.3
Dorsal Root Ganglion explants	Shallow gradient assay	Nano-Plotter 2.0	GESIM	Immunostaining and microscopy	Z1 fluorescence microscope	Zeiss	02_0601u	drg_data\images\02_0601u_0p1_000p030.tif	figshare	doi:10.6084/m9.figshare.6752873	https://doi.org/10.6084/m9.figshare.6752873	Quantification of neurite outgrowth	regions of neurite outgrowth	drg_data\neurite_masks\02_0601u_0p1_000p030_n.tif	figshare	doi:10.6084/m9.figshare.6752873	https://doi.org/10.6084/m9.figshare.6752873	Quantification of neurite outgrowth	central cell-body region of the explant	drg_data\explant_masks\02_0601u_0p1_000p030_x.tif	figshare	doi:10.6084/m9.figshare.6752873	https://doi.org/10.6084/m9.figshare.6752873	0.1	0.3
Dorsal Root Ganglion explants	Shallow gradient assay	Nano-Plotter 2.0	GESIM	Immunostaining and microscopy	Z1 fluorescence microscope	Zeiss	02_0602u	drg_data\images\02_0602u_0p1_000p030.tif	figshare	doi:10.6084/m9.figshare.6752873	https://doi.org/10.6084/m9.figshare.6752873	Quantification of neurite outgrowth	regions of neurite outgrowth	drg_data\neurite_masks\02_0602u_0p1_000p030_n.tif	figshare	doi:10.6084/m9.figshare.6752873	https://doi.org/10.6084/m9.figshare.6752873	Quantification of neurite outgrowth	central cell-body region of the explant	drg_data\explant_masks\02_0602u_0p1_000p030_x.tif	figshare	doi:10.6084/m9.figshare.6752873	https://doi.org/10.6084/m9.figshare.6752873	0.1	0.3
Dorsal Root Ganglion explants	Shallow gradient assay	Nano-Plotter 2.0	GESIM	Immunostaining and microscopy	Z1 fluorescence microscope	Zeiss	02_0603u	drg_data\images\02_0603u_0p1_000p030.tif	figshare	doi:10.6084/m9.figshare.6752873	https://doi.org/10.6084/m9.figshare.6752873	Quantification of neurite outgrowth	regions of neurite outgrowth	drg_data\neurite_masks\02_0603u_0p1_000p030_n.tif	figshare	doi:10.6084/m9.figshare.6752873	https://doi.org/10.6084/m9.figshare.6752873	Quantification of neurite outgrowth	central cell-body region of the explant	drg_data\explant_masks\02_0603u_0p1_000p030_x.tif	figshare	doi:10.6084/m9.figshare.6752873	https://doi.org/10.6084/m9.figshare.6752873	0.1	0.3
Dorsal Root Ganglion explants	Shallow gradient assay	Nano-Plotter 2.0	GESIM	Immunostaining and microscopy	Z1 fluorescence microscope	Zeiss	02_0604d	drg_data\images\02_0604d_0p1_000p030.tif	figshare	doi:10.6084/m9.figshare.6752873	https://doi.org/10.6084/m9.figshare.6752873	Quantification of neurite outgrowth	regions of neurite outgrowth	drg_data\neurite_masks\02_0604d_0p1_000p030_n.tif	figshare	doi:10.6084/m9.figshare.6752873	https://doi.org/10.6084/m9.figshare.6752873	Quantification of neurite outgrowth	central cell-body region of the explant	drg_data\explant_masks\02_0604d_0p1_000p030_x.tif	figshare	doi:10.6084/m9.figshare.6752873	https://doi.org/10.6084/m9.figshare.6752873	0.1	0.3
Dorsal Root Ganglion explants	Shallow gradient assay	Nano-Plotter 2.0	GESIM	Immunostaining and microscopy	Z1 fluorescence microscope	Zeiss	02_0605d	drg_data\images\02_0605d_0p1_000p030.tif	figshare	doi:10.6084/m9.figshare.6752873	https://doi.org/10.6084/m9.figshare.6752873	Quantification of neurite outgrowth	regions of neurite outgrowth	drg_data\neurite_masks\02_0605d_0p1_000p030_n.tif	figshare	doi:10.6084/m9.figshare.6752873	https://doi.org/10.6084/m9.figshare.6752873	Quantification of neurite outgrowth	central cell-body region of the explant	drg_data\explant_masks\02_0605d_0p1_000p030_x.tif	figshare	doi:10.6084/m9.figshare.6752873	https://doi.org/10.6084/m9.figshare.6752873	0.1	0.3
Dorsal Root Ganglion explants	Shallow gradient assay	Nano-Plotter 2.0	GESIM	Immunostaining and microscopy	Z1 fluorescence microscope	Zeiss	02_0606d	drg_data\images\02_0606d_0p1_000p030.tif	figshare	doi:10.6084/m9.figshare.6752873	https://doi.org/10.6084/m9.figshare.6752873	Quantification of neurite outgrowth	regions of neurite outgrowth	drg_data\neurite_masks\02_0606d_0p1_000p030_n.tif	figshare	doi:10.6084/m9.figshare.6752873	https://doi.org/10.6084/m9.figshare.6752873	Quantification of neurite outgrowth	central cell-body region of the explant	drg_data\explant_masks\02_0606d_0p1_000p030_x.tif	figshare	doi:10.6084/m9.figshare.6752873	https://doi.org/10.6084/m9.figshare.6752873	0.1	0.3
Dorsal Root Ganglion explants	Shallow gradient assay	Nano-Plotter 2.0	GESIM	Immunostaining and microscopy	Z1 fluorescence microscope	Zeiss	02_0701u	drg_data\images\02_0701u_0p1_000p100.tif	figshare	doi:10.6084/m9.figshare.6752873	https://doi.org/10.6084/m9.figshare.6752873	Quantification of neurite outgrowth	regions of neurite outgrowth	drg_data\neurite_masks\02_0701u_0p1_000p100_n.tif	figshare	doi:10.6084/m9.figshare.6752873	https://doi.org/10.6084/m9.figshare.6752873	Quantification of neurite outgrowth	central cell-body region of the explant	drg_data\explant_masks\02_0701u_0p1_000p100_x.tif	figshare	doi:10.6084/m9.figshare.6752873	https://doi.org/10.6084/m9.figshare.6752873	0.1	0.1
Dorsal Root Ganglion explants	Shallow gradient assay	Nano-Plotter 2.0	GESIM	Immunostaining and microscopy	Z1 fluorescence microscope	Zeiss	02_0702u	drg_data\images\02_0702u_0p1_000p100.tif	figshare	doi:10.6084/m9.figshare.6752873	https://doi.org/10.6084/m9.figshare.6752873	Quantification of neurite outgrowth	regions of neurite outgrowth	drg_data\neurite_masks\02_0702u_0p1_000p100_n.tif	figshare	doi:10.6084/m9.figshare.6752873	https://doi.org/10.6084/m9.figshare.6752873	Quantification of neurite outgrowth	central cell-body region of the explant	drg_data\explant_masks\02_0702u_0p1_000p100_x.tif	figshare	doi:10.6084/m9.figshare.6752873	https://doi.org/10.6084/m9.figshare.6752873	0.1	0.1
Dorsal Root Ganglion explants	Shallow gradient assay	Nano-Plotter 2.0	GESIM	Immunostaining and microscopy	Z1 fluorescence microscope	Zeiss	02_0703u	drg_data\images\02_0703u_0p1_000p100.tif	figshare	doi:10.6084/m9.figshare.6752873	https://doi.org/10.6084/m9.figshare.6752873	Quantification of neurite outgrowth	regions of neurite outgrowth	drg_data\neurite_masks\02_0703u_0p1_000p100_n.tif	figshare	doi:10.6084/m9.figshare.6752873	https://doi.org/10.6084/m9.figshare.6752873	Quantification of neurite outgrowth	central cell-body region of the explant	drg_data\explant_masks\02_0703u_0p1_000p100_x.tif	figshare	doi:10.6084/m9.figshare.6752873	https://doi.org/10.6084/m9.figshare.6752873	0.1	0.1
Dorsal Root Ganglion explants	Shallow gradient assay	Nano-Plotter 2.0	GESIM	Immunostaining and microscopy	Z1 fluorescence microscope	Zeiss	02_0704d	drg_data\images\02_0704d_0p1_000p100.tif	figshare	doi:10.6084/m9.figshare.6752873	https://doi.org/10.6084/m9.figshare.6752873	Quantification of neurite outgrowth	regions of neurite outgrowth	drg_data\neurite_masks\02_0704d_0p1_000p100_n.tif	figshare	doi:10.6084/m9.figshare.6752873	https://doi.org/10.6084/m9.figshare.6752873	Quantification of neurite outgrowth	central cell-body region of the explant	drg_data\explant_masks\02_0704d_0p1_000p100_x.tif	figshare	doi:10.6084/m9.figshare.6752873	https://doi.org/10.6084/m9.figshare.6752873	0.1	0.1
Dorsal Root Ganglion explants	Shallow gradient assay	Nano-Plotter 2.0	GESIM	Immunostaining and microscopy	Z1 fluorescence microscope	Zeiss	02_0705d	drg_data\images\02_0705d_0p1_000p100.tif	figshare	doi:10.6084/m9.figshare.6752873	https://doi.org/10.6084/m9.figshare.6752873	Quantification of neurite outgrowth	regions of neurite outgrowth	drg_data\neurite_masks\02_0705d_0p1_000p100_n.tif	figshare	doi:10.6084/m9.figshare.6752873	https://doi.org/10.6084/m9.figshare.6752873	Quantification of neurite outgrowth	central cell-body region of the explant	drg_data\explant_masks\02_0705d_0p1_000p100_x.tif	figshare	doi:10.6084/m9.figshare.6752873	https://doi.org/10.6084/m9.figshare.6752873	0.1	0.1
Dorsal Root Ganglion explants	Shallow gradient assay	Nano-Plotter 2.0	GESIM	Immunostaining and microscopy	Z1 fluorescence microscope	Zeiss	02_0706d	drg_data\images\02_0706d_0p1_000p100.tif	figshare	doi:10.6084/m9.figshare.6752873	https://doi.org/10.6084/m9.figshare.6752873	Quantification of neurite outgrowth	regions of neurite outgrowth	drg_data\neurite_masks\02_0706d_0p1_000p100_n.tif	figshare	doi:10.6084/m9.figshare.6752873	https://doi.org/10.6084/m9.figshare.6752873	Quantification of neurite outgrowth	central cell-body region of the explant	drg_data\explant_masks\02_0706d_0p1_000p100_x.tif	figshare	doi:10.6084/m9.figshare.6752873	https://doi.org/10.6084/m9.figshare.6752873	0.1	0.1
Dorsal Root Ganglion explants	Shallow gradient assay	Nano-Plotter 2.0	GESIM	Immunostaining and microscopy	Z1 fluorescence microscope	Zeiss	02_0801u	drg_data\images\02_0801u_0p1_000p100.tif	figshare	doi:10.6084/m9.figshare.6752873	https://doi.org/10.6084/m9.figshare.6752873	Quantification of neurite outgrowth	regions of neurite outgrowth	drg_data\neurite_masks\02_0801u_0p1_000p100_n.tif	figshare	doi:10.6084/m9.figshare.6752873	https://doi.org/10.6084/m9.figshare.6752873	Quantification of neurite outgrowth	central cell-body region of the explant	drg_data\explant_masks\02_0801u_0p1_000p100_x.tif	figshare	doi:10.6084/m9.figshare.6752873	https://doi.org/10.6084/m9.figshare.6752873	0.1	0.1
Dorsal Root Ganglion explants	Shallow gradient assay	Nano-Plotter 2.0	GESIM	Immunostaining and microscopy	Z1 fluorescence microscope	Zeiss	02_0802u	drg_data\images\02_0802u_0p1_000p100.tif	figshare	doi:10.6084/m9.figshare.6752873	https://doi.org/10.6084/m9.figshare.6752873	Quantification of neurite outgrowth	regions of neurite outgrowth	drg_data\neurite_masks\02_0802u_0p1_000p100_n.tif	figshare	doi:10.6084/m9.figshare.6752873	https://doi.org/10.6084/m9.figshare.6752873	Quantification of neurite outgrowth	central cell-body region of the explant	drg_data\explant_masks\02_0802u_0p1_000p100_x.tif	figshare	doi:10.6084/m9.figshare.6752873	https://doi.org/10.6084/m9.figshare.6752873	0.1	0.1
Dorsal Root Ganglion explants	Shallow gradient assay	Nano-Plotter 2.0	GESIM	Immunostaining and microscopy	Z1 fluorescence microscope	Zeiss	02_0803u	drg_data\images\02_0803u_0p1_000p100.tif	figshare	doi:10.6084/m9.figshare.6752873	https://doi.org/10.6084/m9.figshare.6752873	Quantification of neurite outgrowth	regions of neurite outgrowth	drg_data\neurite_masks\02_0803u_0p1_000p100_n.tif	figshare	doi:10.6084/m9.figshare.6752873	https://doi.org/10.6084/m9.figshare.6752873	Quantification of neurite outgrowth	central cell-body region of the explant	drg_data\explant_masks\02_0803u_0p1_000p100_x.tif	figshare	doi:10.6084/m9.figshare.6752873	https://doi.org/10.6084/m9.figshare.6752873	0.1	0.1
Dorsal Root Ganglion explants	Shallow gradient assay	Nano-Plotter 2.0	GESIM	Immunostaining and microscopy	Z1 fluorescence microscope	Zeiss	02_0804d	drg_data\images\02_0804d_0p1_000p100.tif	figshare	doi:10.6084/m9.figshare.6752873	https://doi.org/10.6084/m9.figshare.6752873	Quantification of neurite outgrowth	regions of neurite outgrowth	drg_data\neurite_masks\02_0804d_0p1_000p100_n.tif	figshare	doi:10.6084/m9.figshare.6752873	https://doi.org/10.6084/m9.figshare.6752873	Quantification of neurite outgrowth	central cell-body region of the explant	drg_data\explant_masks\02_0804d_0p1_000p100_x.tif	figshare	doi:10.6084/m9.figshare.6752873	https://doi.org/10.6084/m9.figshare.6752873	0.1	0.1
Dorsal Root Ganglion explants	Shallow gradient assay	Nano-Plotter 2.0	GESIM	Immunostaining and microscopy	Z1 fluorescence microscope	Zeiss	02_0805d	drg_data\images\02_0805d_0p1_000p100.tif	figshare	doi:10.6084/m9.figshare.6752873	https://doi.org/10.6084/m9.figshare.6752873	Quantification of neurite outgrowth	regions of neurite outgrowth	drg_data\neurite_masks\02_0805d_0p1_000p100_n.tif	figshare	doi:10.6084/m9.figshare.6752873	https://doi.org/10.6084/m9.figshare.6752873	Quantification of neurite outgrowth	central cell-body region of the explant	drg_data\explant_masks\02_0805d_0p1_000p100_x.tif	figshare	doi:10.6084/m9.figshare.6752873	https://doi.org/10.6084/m9.figshare.6752873	0.1	0.1
Dorsal Root Ganglion explants	Shallow gradient assay	Nano-Plotter 2.0	GESIM	Immunostaining and microscopy	Z1 fluorescence microscope	Zeiss	02_0806d	drg_data\images\02_0806d_0p1_000p100.tif	figshare	doi:10.6084/m9.figshare.6752873	https://doi.org/10.6084/m9.figshare.6752873	Quantification of neurite outgrowth	regions of neurite outgrowth	drg_data\neurite_masks\02_0806d_0p1_000p100_n.tif	figshare	doi:10.6084/m9.figshare.6752873	https://doi.org/10.6084/m9.figshare.6752873	Quantification of neurite outgrowth	central cell-body region of the explant	drg_data\explant_masks\02_0806d_0p1_000p100_x.tif	figshare	doi:10.6084/m9.figshare.6752873	https://doi.org/10.6084/m9.figshare.6752873	0.1	0.1
Dorsal Root Ganglion explants	Shallow gradient assay	Nano-Plotter 2.0	GESIM	Immunostaining and microscopy	Z1 fluorescence microscope	Zeiss	02_0901u	drg_data\images\02_0901u_0p1_000p300.tif	figshare	doi:10.6084/m9.figshare.6752873	https://doi.org/10.6084/m9.figshare.6752873	Quantification of neurite outgrowth	regions of neurite outgrowth	drg_data\neurite_masks\02_0901u_0p1_000p300_n.tif	figshare	doi:10.6084/m9.figshare.6752873	https://doi.org/10.6084/m9.figshare.6752873	Quantification of neurite outgrowth	central cell-body region of the explant	drg_data\explant_masks\02_0901u_0p1_000p300_x.tif	figshare	doi:10.6084/m9.figshare.6752873	https://doi.org/10.6084/m9.figshare.6752873	0.1	0.3
Dorsal Root Ganglion explants	Shallow gradient assay	Nano-Plotter 2.0	GESIM	Immunostaining and microscopy	Z1 fluorescence microscope	Zeiss	02_0902u	drg_data\images\02_0902u_0p1_000p300.tif	figshare	doi:10.6084/m9.figshare.6752873	https://doi.org/10.6084/m9.figshare.6752873	Quantification of neurite outgrowth	regions of neurite outgrowth	drg_data\neurite_masks\02_0902u_0p1_000p300_n.tif	figshare	doi:10.6084/m9.figshare.6752873	https://doi.org/10.6084/m9.figshare.6752873	Quantification of neurite outgrowth	central cell-body region of the explant	drg_data\explant_masks\02_0902u_0p1_000p300_x.tif	figshare	doi:10.6084/m9.figshare.6752873	https://doi.org/10.6084/m9.figshare.6752873	0.1	0.3
Dorsal Root Ganglion explants	Shallow gradient assay	Nano-Plotter 2.0	GESIM	Immunostaining and microscopy	Z1 fluorescence microscope	Zeiss	02_0903u	drg_data\images\02_0903u_0p1_000p300.tif	figshare	doi:10.6084/m9.figshare.6752873	https://doi.org/10.6084/m9.figshare.6752873	Quantification of neurite outgrowth	regions of neurite outgrowth	drg_data\neurite_masks\02_0903u_0p1_000p300_n.tif	figshare	doi:10.6084/m9.figshare.6752873	https://doi.org/10.6084/m9.figshare.6752873	Quantification of neurite outgrowth	central cell-body region of the explant	drg_data\explant_masks\02_0903u_0p1_000p300_x.tif	figshare	doi:10.6084/m9.figshare.6752873	https://doi.org/10.6084/m9.figshare.6752873	0.1	0.3
Dorsal Root Ganglion explants	Shallow gradient assay	Nano-Plotter 2.0	GESIM	Immunostaining and microscopy	Z1 fluorescence microscope	Zeiss	02_0904d	drg_data\images\02_0904d_0p1_000p300.tif	figshare	doi:10.6084/m9.figshare.6752873	https://doi.org/10.6084/m9.figshare.6752873	Quantification of neurite outgrowth	regions of neurite outgrowth	drg_data\neurite_masks\02_0904d_0p1_000p300_n.tif	figshare	doi:10.6084/m9.figshare.6752873	https://doi.org/10.6084/m9.figshare.6752873	Quantification of neurite outgrowth	central cell-body region of the explant	drg_data\explant_masks\02_0904d_0p1_000p300_x.tif	figshare	doi:10.6084/m9.figshare.6752873	https://doi.org/10.6084/m9.figshare.6752873	0.1	0.3
Dorsal Root Ganglion explants	Shallow gradient assay	Nano-Plotter 2.0	GESIM	Immunostaining and microscopy	Z1 fluorescence microscope	Zeiss	02_0905d	drg_data\images\02_0905d_0p1_000p300.tif	figshare	doi:10.6084/m9.figshare.6752873	https://doi.org/10.6084/m9.figshare.6752873	Quantification of neurite outgrowth	regions of neurite outgrowth	drg_data\neurite_masks\02_0905d_0p1_000p300_n.tif	figshare	doi:10.6084/m9.figshare.6752873	https://doi.org/10.6084/m9.figshare.6752873	Quantification of neurite outgrowth	central cell-body region of the explant	drg_data\explant_masks\02_0905d_0p1_000p300_x.tif	figshare	doi:10.6084/m9.figshare.6752873	https://doi.org/10.6084/m9.figshare.6752873	0.1	0.3
Dorsal Root Ganglion explants	Shallow gradient assay	Nano-Plotter 2.0	GESIM	Immunostaining and microscopy	Z1 fluorescence microscope	Zeiss	02_0906d	drg_data\images\02_0906d_0p1_000p300.tif	figshare	doi:10.6084/m9.figshare.6752873	https://doi.org/10.6084/m9.figshare.6752873	Quantification of neurite outgrowth	regions of neurite outgrowth	drg_data\neurite_masks\02_0906d_0p1_000p300_n.tif	figshare	doi:10.6084/m9.figshare.6752873	https://doi.org/10.6084/m9.figshare.6752873	Quantification of neurite outgrowth	central cell-body region of the explant	drg_data\explant_masks\02_0906d_0p1_000p300_x.tif	figshare	doi:10.6084/m9.figshare.6752873	https://doi.org/10.6084/m9.figshare.6752873	0.1	0.3
Dorsal Root Ganglion explants	Shallow gradient assay	Nano-Plotter 2.0	GESIM	Immunostaining and microscopy	Z1 fluorescence microscope	Zeiss	02_1001u	drg_data\images\02_1001u_0p1_000p300.tif	figshare	doi:10.6084/m9.figshare.6752873	https://doi.org/10.6084/m9.figshare.6752873	Quantification of neurite outgrowth	regions of neurite outgrowth	drg_data\neurite_masks\02_1001u_0p1_000p300_n.tif	figshare	doi:10.6084/m9.figshare.6752873	https://doi.org/10.6084/m9.figshare.6752873	Quantification of neurite outgrowth	central cell-body region of the explant	drg_data\explant_masks\02_1001u_0p1_000p300_x.tif	figshare	doi:10.6084/m9.figshare.6752873	https://doi.org/10.6084/m9.figshare.6752873	0.1	0.3
Dorsal Root Ganglion explants	Shallow gradient assay	Nano-Plotter 2.0	GESIM	Immunostaining and microscopy	Z1 fluorescence microscope	Zeiss	02_1002u	drg_data\images\02_1002u_0p1_000p300.tif	figshare	doi:10.6084/m9.figshare.6752873	https://doi.org/10.6084/m9.figshare.6752873	Quantification of neurite outgrowth	regions of neurite outgrowth	drg_data\neurite_masks\02_1002u_0p1_000p300_n.tif	figshare	doi:10.6084/m9.figshare.6752873	https://doi.org/10.6084/m9.figshare.6752873	Quantification of neurite outgrowth	central cell-body region of the explant	drg_data\explant_masks\02_1002u_0p1_000p300_x.tif	figshare	doi:10.6084/m9.figshare.6752873	https://doi.org/10.6084/m9.figshare.6752873	0.1	0.3
Dorsal Root Ganglion explants	Shallow gradient assay	Nano-Plotter 2.0	GESIM	Immunostaining and microscopy	Z1 fluorescence microscope	Zeiss	02_1003u	drg_data\images\02_1003u_0p1_000p300.tif	figshare	doi:10.6084/m9.figshare.6752873	https://doi.org/10.6084/m9.figshare.6752873	Quantification of neurite outgrowth	regions of neurite outgrowth	drg_data\neurite_masks\02_1003u_0p1_000p300_n.tif	figshare	doi:10.6084/m9.figshare.6752873	https://doi.org/10.6084/m9.figshare.6752873	Quantification of neurite outgrowth	central cell-body region of the explant	drg_data\explant_masks\02_1003u_0p1_000p300_x.tif	figshare	doi:10.6084/m9.figshare.6752873	https://doi.org/10.6084/m9.figshare.6752873	0.1	0.3
Dorsal Root Ganglion explants	Shallow gradient assay	Nano-Plotter 2.0	GESIM	Immunostaining and microscopy	Z1 fluorescence microscope	Zeiss	02_1004d	drg_data\images\02_1004d_0p1_000p300.tif	figshare	doi:10.6084/m9.figshare.6752873	https://doi.org/10.6084/m9.figshare.6752873	Quantification of neurite outgrowth	regions of neurite outgrowth	drg_data\neurite_masks\02_1004d_0p1_000p300_n.tif	figshare	doi:10.6084/m9.figshare.6752873	https://doi.org/10.6084/m9.figshare.6752873	Quantification of neurite outgrowth	central cell-body region of the explant	drg_data\explant_masks\02_1004d_0p1_000p300_x.tif	figshare	doi:10.6084/m9.figshare.6752873	https://doi.org/10.6084/m9.figshare.6752873	0.1	0.3
Dorsal Root Ganglion explants	Shallow gradient assay	Nano-Plotter 2.0	GESIM	Immunostaining and microscopy	Z1 fluorescence microscope	Zeiss	02_1005d	drg_data\images\02_1005d_0p1_000p300.tif	figshare	doi:10.6084/m9.figshare.6752873	https://doi.org/10.6084/m9.figshare.6752873	Quantification of neurite outgrowth	regions of neurite outgrowth	drg_data\neurite_masks\02_1005d_0p1_000p300_n.tif	figshare	doi:10.6084/m9.figshare.6752873	https://doi.org/10.6084/m9.figshare.6752873	Quantification of neurite outgrowth	central cell-body region of the explant	drg_data\explant_masks\02_1005d_0p1_000p300_x.tif	figshare	doi:10.6084/m9.figshare.6752873	https://doi.org/10.6084/m9.figshare.6752873	0.1	0.3
Dorsal Root Ganglion explants	Shallow gradient assay	Nano-Plotter 2.0	GESIM	Immunostaining and microscopy	Z1 fluorescence microscope	Zeiss	02_1006d	drg_data\images\02_1006d_0p1_000p300.tif	figshare	doi:10.6084/m9.figshare.6752873	https://doi.org/10.6084/m9.figshare.6752873	Quantification of neurite outgrowth	regions of neurite outgrowth	drg_data\neurite_masks\02_1006d_0p1_000p300_n.tif	figshare	doi:10.6084/m9.figshare.6752873	https://doi.org/10.6084/m9.figshare.6752873	Quantification of neurite outgrowth	central cell-body region of the explant	drg_data\explant_masks\02_1006d_0p1_000p300_x.tif	figshare	doi:10.6084/m9.figshare.6752873	https://doi.org/10.6084/m9.figshare.6752873	0.1	0.3
Dorsal Root Ganglion explants	Shallow gradient assay	Nano-Plotter 2.0	GESIM	Immunostaining and microscopy	Z1 fluorescence microscope	Zeiss	02_1101u	drg_data\images\02_1101u_0p1_001p000.tif	figshare	doi:10.6084/m9.figshare.6752873	https://doi.org/10.6084/m9.figshare.6752873	Quantification of neurite outgrowth	regions of neurite outgrowth	drg_data\neurite_masks\02_1101u_0p1_001p000_n.tif	figshare	doi:10.6084/m9.figshare.6752873	https://doi.org/10.6084/m9.figshare.6752873	Quantification of neurite outgrowth	central cell-body region of the explant	drg_data\explant_masks\02_1101u_0p1_001p000_x.tif	figshare	doi:10.6084/m9.figshare.6752873	https://doi.org/10.6084/m9.figshare.6752873	0.1	1
Dorsal Root Ganglion explants	Shallow gradient assay	Nano-Plotter 2.0	GESIM	Immunostaining and microscopy	Z1 fluorescence microscope	Zeiss	02_1102u	drg_data\images\02_1102u_0p1_001p000.tif	figshare	doi:10.6084/m9.figshare.6752873	https://doi.org/10.6084/m9.figshare.6752873	Quantification of neurite outgrowth	regions of neurite outgrowth	drg_data\neurite_masks\02_1102u_0p1_001p000_n.tif	figshare	doi:10.6084/m9.figshare.6752873	https://doi.org/10.6084/m9.figshare.6752873	Quantification of neurite outgrowth	central cell-body region of the explant	drg_data\explant_masks\02_1102u_0p1_001p000_x.tif	figshare	doi:10.6084/m9.figshare.6752873	https://doi.org/10.6084/m9.figshare.6752873	0.1	1
Dorsal Root Ganglion explants	Shallow gradient assay	Nano-Plotter 2.0	GESIM	Immunostaining and microscopy	Z1 fluorescence microscope	Zeiss	02_1103u	drg_data\images\02_1103u_0p1_001p000.tif	figshare	doi:10.6084/m9.figshare.6752873	https://doi.org/10.6084/m9.figshare.6752873	Quantification of neurite outgrowth	regions of neurite outgrowth	drg_data\neurite_masks\02_1103u_0p1_001p000_n.tif	figshare	doi:10.6084/m9.figshare.6752873	https://doi.org/10.6084/m9.figshare.6752873	Quantification of neurite outgrowth	central cell-body region of the explant	drg_data\explant_masks\02_1103u_0p1_001p000_x.tif	figshare	doi:10.6084/m9.figshare.6752873	https://doi.org/10.6084/m9.figshare.6752873	0.1	1
Dorsal Root Ganglion explants	Shallow gradient assay	Nano-Plotter 2.0	GESIM	Immunostaining and microscopy	Z1 fluorescence microscope	Zeiss	02_1104d	drg_data\images\02_1104d_0p1_001p000.tif	figshare	doi:10.6084/m9.figshare.6752873	https://doi.org/10.6084/m9.figshare.6752873	Quantification of neurite outgrowth	regions of neurite outgrowth	drg_data\neurite_masks\02_1104d_0p1_001p000_n.tif	figshare	doi:10.6084/m9.figshare.6752873	https://doi.org/10.6084/m9.figshare.6752873	Quantification of neurite outgrowth	central cell-body region of the explant	drg_data\explant_masks\02_1104d_0p1_001p000_x.tif	figshare	doi:10.6084/m9.figshare.6752873	https://doi.org/10.6084/m9.figshare.6752873	0.1	1
Dorsal Root Ganglion explants	Shallow gradient assay	Nano-Plotter 2.0	GESIM	Immunostaining and microscopy	Z1 fluorescence microscope	Zeiss	02_1105d	drg_data\images\02_1105d_0p1_001p000.tif	figshare	doi:10.6084/m9.figshare.6752873	https://doi.org/10.6084/m9.figshare.6752873	Quantification of neurite outgrowth	regions of neurite outgrowth	drg_data\neurite_masks\02_1105d_0p1_001p000_n.tif	figshare	doi:10.6084/m9.figshare.6752873	https://doi.org/10.6084/m9.figshare.6752873	Quantification of neurite outgrowth	central cell-body region of the explant	drg_data\explant_masks\02_1105d_0p1_001p000_x.tif	figshare	doi:10.6084/m9.figshare.6752873	https://doi.org/10.6084/m9.figshare.6752873	0.1	1
Dorsal Root Ganglion explants	Shallow gradient assay	Nano-Plotter 2.0	GESIM	Immunostaining and microscopy	Z1 fluorescence microscope	Zeiss	02_1106d	drg_data\images\02_1106d_0p1_001p000.tif	figshare	doi:10.6084/m9.figshare.6752873	https://doi.org/10.6084/m9.figshare.6752873	Quantification of neurite outgrowth	regions of neurite outgrowth	drg_data\neurite_masks\02_1106d_0p1_001p000_n.tif	figshare	doi:10.6084/m9.figshare.6752873	https://doi.org/10.6084/m9.figshare.6752873	Quantification of neurite outgrowth	central cell-body region of the explant	drg_data\explant_masks\02_1106d_0p1_001p000_x.tif	figshare	doi:10.6084/m9.figshare.6752873	https://doi.org/10.6084/m9.figshare.6752873	0.1	1
Dorsal Root Ganglion explants	Shallow gradient assay	Nano-Plotter 2.0	GESIM	Immunostaining and microscopy	Z1 fluorescence microscope	Zeiss	02_1201u	drg_data\images\02_1201u_0p1_001p000.tif	figshare	doi:10.6084/m9.figshare.6752873	https://doi.org/10.6084/m9.figshare.6752873	Quantification of neurite outgrowth	regions of neurite outgrowth	drg_data\neurite_masks\02_1201u_0p1_001p000_n.tif	figshare	doi:10.6084/m9.figshare.6752873	https://doi.org/10.6084/m9.figshare.6752873	Quantification of neurite outgrowth	central cell-body region of the explant	drg_data\explant_masks\02_1201u_0p1_001p000_x.tif	figshare	doi:10.6084/m9.figshare.6752873	https://doi.org/10.6084/m9.figshare.6752873	0.1	1
Dorsal Root Ganglion explants	Shallow gradient assay	Nano-Plotter 2.0	GESIM	Immunostaining and microscopy	Z1 fluorescence microscope	Zeiss	02_1202u	drg_data\images\02_1202u_0p1_001p000.tif	figshare	doi:10.6084/m9.figshare.6752873	https://doi.org/10.6084/m9.figshare.6752873	Quantification of neurite outgrowth	regions of neurite outgrowth	drg_data\neurite_masks\02_1202u_0p1_001p000_n.tif	figshare	doi:10.6084/m9.figshare.6752873	https://doi.org/10.6084/m9.figshare.6752873	Quantification of neurite outgrowth	central cell-body region of the explant	drg_data\explant_masks\02_1202u_0p1_001p000_x.tif	figshare	doi:10.6084/m9.figshare.6752873	https://doi.org/10.6084/m9.figshare.6752873	0.1	1
Dorsal Root Ganglion explants	Shallow gradient assay	Nano-Plotter 2.0	GESIM	Immunostaining and microscopy	Z1 fluorescence microscope	Zeiss	02_1203u	drg_data\images\02_1203u_0p1_001p000.tif	figshare	doi:10.6084/m9.figshare.6752873	https://doi.org/10.6084/m9.figshare.6752873	Quantification of neurite outgrowth	regions of neurite outgrowth	drg_data\neurite_masks\02_1203u_0p1_001p000_n.tif	figshare	doi:10.6084/m9.figshare.6752873	https://doi.org/10.6084/m9.figshare.6752873	Quantification of neurite outgrowth	central cell-body region of the explant	drg_data\explant_masks\02_1203u_0p1_001p000_x.tif	figshare	doi:10.6084/m9.figshare.6752873	https://doi.org/10.6084/m9.figshare.6752873	0.1	1
Dorsal Root Ganglion explants	Shallow gradient assay	Nano-Plotter 2.0	GESIM	Immunostaining and microscopy	Z1 fluorescence microscope	Zeiss	02_1204d	drg_data\images\02_1204d_0p1_001p000.tif	figshare	doi:10.6084/m9.figshare.6752873	https://doi.org/10.6084/m9.figshare.6752873	Quantification of neurite outgrowth	regions of neurite outgrowth	drg_data\neurite_masks\02_1204d_0p1_001p000_n.tif	figshare	doi:10.6084/m9.figshare.6752873	https://doi.org/10.6084/m9.figshare.6752873	Quantification of neurite outgrowth	central cell-body region of the explant	drg_data\explant_masks\02_1204d_0p1_001p000_x.tif	figshare	doi:10.6084/m9.figshare.6752873	https://doi.org/10.6084/m9.figshare.6752873	0.1	1
Dorsal Root Ganglion explants	Shallow gradient assay	Nano-Plotter 2.0	GESIM	Immunostaining and microscopy	Z1 fluorescence microscope	Zeiss	02_1205d	drg_data\images\02_1205d_0p1_001p000.tif	figshare	doi:10.6084/m9.figshare.6752873	https://doi.org/10.6084/m9.figshare.6752873	Quantification of neurite outgrowth	regions of neurite outgrowth	drg_data\neurite_masks\02_1205d_0p1_001p000_n.tif	figshare	doi:10.6084/m9.figshare.6752873	https://doi.org/10.6084/m9.figshare.6752873	Quantification of neurite outgrowth	central cell-body region of the explant	drg_data\explant_masks\02_1205d_0p1_001p000_x.tif	figshare	doi:10.6084/m9.figshare.6752873	https://doi.org/10.6084/m9.figshare.6752873	0.1	1
Dorsal Root Ganglion explants	Shallow gradient assay	Nano-Plotter 2.0	GESIM	Immunostaining and microscopy	Z1 fluorescence microscope	Zeiss	02_1206d	drg_data\images\02_1206d_0p1_001p000.tif	figshare	doi:10.6084/m9.figshare.6752873	https://doi.org/10.6084/m9.figshare.6752873	Quantification of neurite outgrowth	regions of neurite outgrowth	drg_data\neurite_masks\02_1206d_0p1_001p000_n.tif	figshare	doi:10.6084/m9.figshare.6752873	https://doi.org/10.6084/m9.figshare.6752873	Quantification of neurite outgrowth	central cell-body region of the explant	drg_data\explant_masks\02_1206d_0p1_001p000_x.tif	figshare	doi:10.6084/m9.figshare.6752873	https://doi.org/10.6084/m9.figshare.6752873	0.1	1
Dorsal Root Ganglion explants	Shallow gradient assay	Nano-Plotter 2.0	GESIM	Immunostaining and microscopy	Z1 fluorescence microscope	Zeiss	02_1301u	drg_data\images\02_1301u_0p1_003p000.tif	figshare	doi:10.6084/m9.figshare.6752873	https://doi.org/10.6084/m9.figshare.6752873	Quantification of neurite outgrowth	regions of neurite outgrowth	drg_data\neurite_masks\02_1301u_0p1_003p000_n.tif	figshare	doi:10.6084/m9.figshare.6752873	https://doi.org/10.6084/m9.figshare.6752873	Quantification of neurite outgrowth	central cell-body region of the explant	drg_data\explant_masks\02_1301u_0p1_003p000_x.tif	figshare	doi:10.6084/m9.figshare.6752873	https://doi.org/10.6084/m9.figshare.6752873	0.1	3
Dorsal Root Ganglion explants	Shallow gradient assay	Nano-Plotter 2.0	GESIM	Immunostaining and microscopy	Z1 fluorescence microscope	Zeiss	02_1302u	drg_data\images\02_1302u_0p1_003p000.tif	figshare	doi:10.6084/m9.figshare.6752873	https://doi.org/10.6084/m9.figshare.6752873	Quantification of neurite outgrowth	regions of neurite outgrowth	drg_data\neurite_masks\02_1302u_0p1_003p000_n.tif	figshare	doi:10.6084/m9.figshare.6752873	https://doi.org/10.6084/m9.figshare.6752873	Quantification of neurite outgrowth	central cell-body region of the explant	drg_data\explant_masks\02_1302u_0p1_003p000_x.tif	figshare	doi:10.6084/m9.figshare.6752873	https://doi.org/10.6084/m9.figshare.6752873	0.1	3
Dorsal Root Ganglion explants	Shallow gradient assay	Nano-Plotter 2.0	GESIM	Immunostaining and microscopy	Z1 fluorescence microscope	Zeiss	02_1303u	drg_data\images\02_1303u_0p1_003p000.tif	figshare	doi:10.6084/m9.figshare.6752873	https://doi.org/10.6084/m9.figshare.6752873	Quantification of neurite outgrowth	regions of neurite outgrowth	drg_data\neurite_masks\02_1303u_0p1_003p000_n.tif	figshare	doi:10.6084/m9.figshare.6752873	https://doi.org/10.6084/m9.figshare.6752873	Quantification of neurite outgrowth	central cell-body region of the explant	drg_data\explant_masks\02_1303u_0p1_003p000_x.tif	figshare	doi:10.6084/m9.figshare.6752873	https://doi.org/10.6084/m9.figshare.6752873	0.1	3
Dorsal Root Ganglion explants	Shallow gradient assay	Nano-Plotter 2.0	GESIM	Immunostaining and microscopy	Z1 fluorescence microscope	Zeiss	02_1304d	drg_data\images\02_1304d_0p1_003p000.tif	figshare	doi:10.6084/m9.figshare.6752873	https://doi.org/10.6084/m9.figshare.6752873	Quantification of neurite outgrowth	regions of neurite outgrowth	drg_data\neurite_masks\02_1304d_0p1_003p000_n.tif	figshare	doi:10.6084/m9.figshare.6752873	https://doi.org/10.6084/m9.figshare.6752873	Quantification of neurite outgrowth	central cell-body region of the explant	drg_data\explant_masks\02_1304d_0p1_003p000_x.tif	figshare	doi:10.6084/m9.figshare.6752873	https://doi.org/10.6084/m9.figshare.6752873	0.1	3
Dorsal Root Ganglion explants	Shallow gradient assay	Nano-Plotter 2.0	GESIM	Immunostaining and microscopy	Z1 fluorescence microscope	Zeiss	02_1305d	drg_data\images\02_1305d_0p1_003p000.tif	figshare	doi:10.6084/m9.figshare.6752873	https://doi.org/10.6084/m9.figshare.6752873	Quantification of neurite outgrowth	regions of neurite outgrowth	drg_data\neurite_masks\02_1305d_0p1_003p000_n.tif	figshare	doi:10.6084/m9.figshare.6752873	https://doi.org/10.6084/m9.figshare.6752873	Quantification of neurite outgrowth	central cell-body region of the explant	drg_data\explant_masks\02_1305d_0p1_003p000_x.tif	figshare	doi:10.6084/m9.figshare.6752873	https://doi.org/10.6084/m9.figshare.6752873	0.1	3
Dorsal Root Ganglion explants	Shallow gradient assay	Nano-Plotter 2.0	GESIM	Immunostaining and microscopy	Z1 fluorescence microscope	Zeiss	02_1306d	drg_data\images\02_1306d_0p1_003p000.tif	figshare	doi:10.6084/m9.figshare.6752873	https://doi.org/10.6084/m9.figshare.6752873	Quantification of neurite outgrowth	regions of neurite outgrowth	drg_data\neurite_masks\02_1306d_0p1_003p000_n.tif	figshare	doi:10.6084/m9.figshare.6752873	https://doi.org/10.6084/m9.figshare.6752873	Quantification of neurite outgrowth	central cell-body region of the explant	drg_data\explant_masks\02_1306d_0p1_003p000_x.tif	figshare	doi:10.6084/m9.figshare.6752873	https://doi.org/10.6084/m9.figshare.6752873	0.1	3
Dorsal Root Ganglion explants	Shallow gradient assay	Nano-Plotter 2.0	GESIM	Immunostaining and microscopy	Z1 fluorescence microscope	Zeiss	02_1401u	drg_data\images\02_1401u_0p1_003p000.tif	figshare	doi:10.6084/m9.figshare.6752873	https://doi.org/10.6084/m9.figshare.6752873	Quantification of neurite outgrowth	regions of neurite outgrowth	drg_data\neurite_masks\02_1401u_0p1_003p000_n.tif	figshare	doi:10.6084/m9.figshare.6752873	https://doi.org/10.6084/m9.figshare.6752873	Quantification of neurite outgrowth	central cell-body region of the explant	drg_data\explant_masks\02_1401u_0p1_003p000_x.tif	figshare	doi:10.6084/m9.figshare.6752873	https://doi.org/10.6084/m9.figshare.6752873	0.1	3
Dorsal Root Ganglion explants	Shallow gradient assay	Nano-Plotter 2.0	GESIM	Immunostaining and microscopy	Z1 fluorescence microscope	Zeiss	02_1402u	drg_data\images\02_1402u_0p1_003p000.tif	figshare	doi:10.6084/m9.figshare.6752873	https://doi.org/10.6084/m9.figshare.6752873	Quantification of neurite outgrowth	regions of neurite outgrowth	drg_data\neurite_masks\02_1402u_0p1_003p000_n.tif	figshare	doi:10.6084/m9.figshare.6752873	https://doi.org/10.6084/m9.figshare.6752873	Quantification of neurite outgrowth	central cell-body region of the explant	drg_data\explant_masks\02_1402u_0p1_003p000_x.tif	figshare	doi:10.6084/m9.figshare.6752873	https://doi.org/10.6084/m9.figshare.6752873	0.1	3
Dorsal Root Ganglion explants	Shallow gradient assay	Nano-Plotter 2.0	GESIM	Immunostaining and microscopy	Z1 fluorescence microscope	Zeiss	02_1403u	drg_data\images\02_1403u_0p1_003p000.tif	figshare	doi:10.6084/m9.figshare.6752873	https://doi.org/10.6084/m9.figshare.6752873	Quantification of neurite outgrowth	regions of neurite outgrowth	drg_data\neurite_masks\02_1403u_0p1_003p000_n.tif	figshare	doi:10.6084/m9.figshare.6752873	https://doi.org/10.6084/m9.figshare.6752873	Quantification of neurite outgrowth	central cell-body region of the explant	drg_data\explant_masks\02_1403u_0p1_003p000_x.tif	figshare	doi:10.6084/m9.figshare.6752873	https://doi.org/10.6084/m9.figshare.6752873	0.1	3
Dorsal Root Ganglion explants	Shallow gradient assay	Nano-Plotter 2.0	GESIM	Immunostaining and microscopy	Z1 fluorescence microscope	Zeiss	02_1404d	drg_data\images\02_1404d_0p1_003p000.tif	figshare	doi:10.6084/m9.figshare.6752873	https://doi.org/10.6084/m9.figshare.6752873	Quantification of neurite outgrowth	regions of neurite outgrowth	drg_data\neurite_masks\02_1404d_0p1_003p000_n.tif	figshare	doi:10.6084/m9.figshare.6752873	https://doi.org/10.6084/m9.figshare.6752873	Quantification of neurite outgrowth	central cell-body region of the explant	drg_data\explant_masks\02_1404d_0p1_003p000_x.tif	figshare	doi:10.6084/m9.figshare.6752873	https://doi.org/10.6084/m9.figshare.6752873	0.1	3
Dorsal Root Ganglion explants	Shallow gradient assay	Nano-Plotter 2.0	GESIM	Immunostaining and microscopy	Z1 fluorescence microscope	Zeiss	02_1405d	drg_data\images\02_1405d_0p1_003p000.tif	figshare	doi:10.6084/m9.figshare.6752873	https://doi.org/10.6084/m9.figshare.6752873	Quantification of neurite outgrowth	regions of neurite outgrowth	drg_data\neurite_masks\02_1405d_0p1_003p000_n.tif	figshare	doi:10.6084/m9.figshare.6752873	https://doi.org/10.6084/m9.figshare.6752873	Quantification of neurite outgrowth	central cell-body region of the explant	drg_data\explant_masks\02_1405d_0p1_003p000_x.tif	figshare	doi:10.6084/m9.figshare.6752873	https://doi.org/10.6084/m9.figshare.6752873	0.1	3
Dorsal Root Ganglion explants	Shallow gradient assay	Nano-Plotter 2.0	GESIM	Immunostaining and microscopy	Z1 fluorescence microscope	Zeiss	02_1406d	drg_data\images\02_1406d_0p1_003p000.tif	figshare	doi:10.6084/m9.figshare.6752873	https://doi.org/10.6084/m9.figshare.6752873	Quantification of neurite outgrowth	regions of neurite outgrowth	drg_data\neurite_masks\02_1406d_0p1_003p000_n.tif	figshare	doi:10.6084/m9.figshare.6752873	https://doi.org/10.6084/m9.figshare.6752873	Quantification of neurite outgrowth	central cell-body region of the explant	drg_data\explant_masks\02_1406d_0p1_003p000_x.tif	figshare	doi:10.6084/m9.figshare.6752873	https://doi.org/10.6084/m9.figshare.6752873	0.1	3
Dorsal Root Ganglion explants	Shallow gradient assay	Nano-Plotter 2.0	GESIM	Immunostaining and microscopy	Z1 fluorescence microscope	Zeiss	02_1501u	drg_data\images\02_1501u_0p1_010p000.tif	figshare	doi:10.6084/m9.figshare.6752873	https://doi.org/10.6084/m9.figshare.6752873	Quantification of neurite outgrowth	regions of neurite outgrowth	drg_data\neurite_masks\02_1501u_0p1_010p000_n.tif	figshare	doi:10.6084/m9.figshare.6752873	https://doi.org/10.6084/m9.figshare.6752873	Quantification of neurite outgrowth	central cell-body region of the explant	drg_data\explant_masks\02_1501u_0p1_010p000_x.tif	figshare	doi:10.6084/m9.figshare.6752873	https://doi.org/10.6084/m9.figshare.6752873	0.1	10
Dorsal Root Ganglion explants	Shallow gradient assay	Nano-Plotter 2.0	GESIM	Immunostaining and microscopy	Z1 fluorescence microscope	Zeiss	02_1502u	drg_data\images\02_1502u_0p1_010p000.tif	figshare	doi:10.6084/m9.figshare.6752873	https://doi.org/10.6084/m9.figshare.6752873	Quantification of neurite outgrowth	regions of neurite outgrowth	drg_data\neurite_masks\02_1502u_0p1_010p000_n.tif	figshare	doi:10.6084/m9.figshare.6752873	https://doi.org/10.6084/m9.figshare.6752873	Quantification of neurite outgrowth	central cell-body region of the explant	drg_data\explant_masks\02_1502u_0p1_010p000_x.tif	figshare	doi:10.6084/m9.figshare.6752873	https://doi.org/10.6084/m9.figshare.6752873	0.1	10
Dorsal Root Ganglion explants	Shallow gradient assay	Nano-Plotter 2.0	GESIM	Immunostaining and microscopy	Z1 fluorescence microscope	Zeiss	02_1503u	drg_data\images\02_1503u_0p1_010p000.tif	figshare	doi:10.6084/m9.figshare.6752873	https://doi.org/10.6084/m9.figshare.6752873	Quantification of neurite outgrowth	regions of neurite outgrowth	drg_data\neurite_masks\02_1503u_0p1_010p000_n.tif	figshare	doi:10.6084/m9.figshare.6752873	https://doi.org/10.6084/m9.figshare.6752873	Quantification of neurite outgrowth	central cell-body region of the explant	drg_data\explant_masks\02_1503u_0p1_010p000_x.tif	figshare	doi:10.6084/m9.figshare.6752873	https://doi.org/10.6084/m9.figshare.6752873	0.1	10
Dorsal Root Ganglion explants	Shallow gradient assay	Nano-Plotter 2.0	GESIM	Immunostaining and microscopy	Z1 fluorescence microscope	Zeiss	02_1504d	drg_data\images\02_1504d_0p1_010p000.tif	figshare	doi:10.6084/m9.figshare.6752873	https://doi.org/10.6084/m9.figshare.6752873	Quantification of neurite outgrowth	regions of neurite outgrowth	drg_data\neurite_masks\02_1504d_0p1_010p000_n.tif	figshare	doi:10.6084/m9.figshare.6752873	https://doi.org/10.6084/m9.figshare.6752873	Quantification of neurite outgrowth	central cell-body region of the explant	drg_data\explant_masks\02_1504d_0p1_010p000_x.tif	figshare	doi:10.6084/m9.figshare.6752873	https://doi.org/10.6084/m9.figshare.6752873	0.1	10
Dorsal Root Ganglion explants	Shallow gradient assay	Nano-Plotter 2.0	GESIM	Immunostaining and microscopy	Z1 fluorescence microscope	Zeiss	02_1505d	drg_data\images\02_1505d_0p1_010p000.tif	figshare	doi:10.6084/m9.figshare.6752873	https://doi.org/10.6084/m9.figshare.6752873	Quantification of neurite outgrowth	regions of neurite outgrowth	drg_data\neurite_masks\02_1505d_0p1_010p000_n.tif	figshare	doi:10.6084/m9.figshare.6752873	https://doi.org/10.6084/m9.figshare.6752873	Quantification of neurite outgrowth	central cell-body region of the explant	drg_data\explant_masks\02_1505d_0p1_010p000_x.tif	figshare	doi:10.6084/m9.figshare.6752873	https://doi.org/10.6084/m9.figshare.6752873	0.1	10
Dorsal Root Ganglion explants	Shallow gradient assay	Nano-Plotter 2.0	GESIM	Immunostaining and microscopy	Z1 fluorescence microscope	Zeiss	02_1506d	drg_data\images\02_1506d_0p1_010p000.tif	figshare	doi:10.6084/m9.figshare.6752873	https://doi.org/10.6084/m9.figshare.6752873	Quantification of neurite outgrowth	regions of neurite outgrowth	drg_data\neurite_masks\02_1506d_0p1_010p000_n.tif	figshare	doi:10.6084/m9.figshare.6752873	https://doi.org/10.6084/m9.figshare.6752873	Quantification of neurite outgrowth	central cell-body region of the explant	drg_data\explant_masks\02_1506d_0p1_010p000_x.tif	figshare	doi:10.6084/m9.figshare.6752873	https://doi.org/10.6084/m9.figshare.6752873	0.1	10
Dorsal Root Ganglion explants	Shallow gradient assay	Nano-Plotter 2.0	GESIM	Immunostaining and microscopy	Z1 fluorescence microscope	Zeiss	02_1601u	drg_data\images\02_1601u_0p1_010p000.tif	figshare	doi:10.6084/m9.figshare.6752873	https://doi.org/10.6084/m9.figshare.6752873	Quantification of neurite outgrowth	regions of neurite outgrowth	drg_data\neurite_masks\02_1601u_0p1_010p000_n.tif	figshare	doi:10.6084/m9.figshare.6752873	https://doi.org/10.6084/m9.figshare.6752873	Quantification of neurite outgrowth	central cell-body region of the explant	drg_data\explant_masks\02_1601u_0p1_010p000_x.tif	figshare	doi:10.6084/m9.figshare.6752873	https://doi.org/10.6084/m9.figshare.6752873	0.1	10
Dorsal Root Ganglion explants	Shallow gradient assay	Nano-Plotter 2.0	GESIM	Immunostaining and microscopy	Z1 fluorescence microscope	Zeiss	02_1602u	drg_data\images\02_1602u_0p1_010p000.tif	figshare	doi:10.6084/m9.figshare.6752873	https://doi.org/10.6084/m9.figshare.6752873	Quantification of neurite outgrowth	regions of neurite outgrowth	drg_data\neurite_masks\02_1602u_0p1_010p000_n.tif	figshare	doi:10.6084/m9.figshare.6752873	https://doi.org/10.6084/m9.figshare.6752873	Quantification of neurite outgrowth	central cell-body region of the explant	drg_data\explant_masks\02_1602u_0p1_010p000_x.tif	figshare	doi:10.6084/m9.figshare.6752873	https://doi.org/10.6084/m9.figshare.6752873	0.1	10
Dorsal Root Ganglion explants	Shallow gradient assay	Nano-Plotter 2.0	GESIM	Immunostaining and microscopy	Z1 fluorescence microscope	Zeiss	02_1603u	drg_data\images\02_1603u_0p1_010p000.tif	figshare	doi:10.6084/m9.figshare.6752873	https://doi.org/10.6084/m9.figshare.6752873	Quantification of neurite outgrowth	regions of neurite outgrowth	drg_data\neurite_masks\02_1603u_0p1_010p000_n.tif	figshare	doi:10.6084/m9.figshare.6752873	https://doi.org/10.6084/m9.figshare.6752873	Quantification of neurite outgrowth	central cell-body region of the explant	drg_data\explant_masks\02_1603u_0p1_010p000_x.tif	figshare	doi:10.6084/m9.figshare.6752873	https://doi.org/10.6084/m9.figshare.6752873	0.1	10
Dorsal Root Ganglion explants	Shallow gradient assay	Nano-Plotter 2.0	GESIM	Immunostaining and microscopy	Z1 fluorescence microscope	Zeiss	02_1604d	drg_data\images\02_1604d_0p1_010p000.tif	figshare	doi:10.6084/m9.figshare.6752873	https://doi.org/10.6084/m9.figshare.6752873	Quantification of neurite outgrowth	regions of neurite outgrowth	drg_data\neurite_masks\02_1604d_0p1_010p000_n.tif	figshare	doi:10.6084/m9.figshare.6752873	https://doi.org/10.6084/m9.figshare.6752873	Quantification of neurite outgrowth	central cell-body region of the explant	drg_data\explant_masks\02_1604d_0p1_010p000_x.tif	figshare	doi:10.6084/m9.figshare.6752873	https://doi.org/10.6084/m9.figshare.6752873	0.1	10
Dorsal Root Ganglion explants	Shallow gradient assay	Nano-Plotter 2.0	GESIM	Immunostaining and microscopy	Z1 fluorescence microscope	Zeiss	02_1605d	drg_data\images\02_1605d_0p1_010p000.tif	figshare	doi:10.6084/m9.figshare.6752873	https://doi.org/10.6084/m9.figshare.6752873	Quantification of neurite outgrowth	regions of neurite outgrowth	drg_data\neurite_masks\02_1605d_0p1_010p000_n.tif	figshare	doi:10.6084/m9.figshare.6752873	https://doi.org/10.6084/m9.figshare.6752873	Quantification of neurite outgrowth	central cell-body region of the explant	drg_data\explant_masks\02_1605d_0p1_010p000_x.tif	figshare	doi:10.6084/m9.figshare.6752873	https://doi.org/10.6084/m9.figshare.6752873	0.1	10
Dorsal Root Ganglion explants	Shallow gradient assay	Nano-Plotter 2.0	GESIM	Immunostaining and microscopy	Z1 fluorescence microscope	Zeiss	02_1606d	drg_data\images\02_1606d_0p1_010p000.tif	figshare	doi:10.6084/m9.figshare.6752873	https://doi.org/10.6084/m9.figshare.6752873	Quantification of neurite outgrowth	regions of neurite outgrowth	drg_data\neurite_masks\02_1606d_0p1_010p000_n.tif	figshare	doi:10.6084/m9.figshare.6752873	https://doi.org/10.6084/m9.figshare.6752873	Quantification of neurite outgrowth	central cell-body region of the explant	drg_data\explant_masks\02_1606d_0p1_010p000_x.tif	figshare	doi:10.6084/m9.figshare.6752873	https://doi.org/10.6084/m9.figshare.6752873	0.1	10
Dorsal Root Ganglion explants	Shallow gradient assay	Nano-Plotter 2.0	GESIM	Immunostaining and microscopy	Z1 fluorescence microscope	Zeiss	02_1701u	drg_data\images\02_1701u_0p1_030p000.tif	figshare	doi:10.6084/m9.figshare.6752873	https://doi.org/10.6084/m9.figshare.6752873	Quantification of neurite outgrowth	regions of neurite outgrowth	drg_data\neurite_masks\02_1701u_0p1_030p000_n.tif	figshare	doi:10.6084/m9.figshare.6752873	https://doi.org/10.6084/m9.figshare.6752873	Quantification of neurite outgrowth	central cell-body region of the explant	drg_data\explant_masks\02_1701u_0p1_030p000_x.tif	figshare	doi:10.6084/m9.figshare.6752873	https://doi.org/10.6084/m9.figshare.6752873	0.1	30
Dorsal Root Ganglion explants	Shallow gradient assay	Nano-Plotter 2.0	GESIM	Immunostaining and microscopy	Z1 fluorescence microscope	Zeiss	02_1702u	drg_data\images\02_1702u_0p1_030p000.tif	figshare	doi:10.6084/m9.figshare.6752873	https://doi.org/10.6084/m9.figshare.6752873	Quantification of neurite outgrowth	regions of neurite outgrowth	drg_data\neurite_masks\02_1702u_0p1_030p000_n.tif	figshare	doi:10.6084/m9.figshare.6752873	https://doi.org/10.6084/m9.figshare.6752873	Quantification of neurite outgrowth	central cell-body region of the explant	drg_data\explant_masks\02_1702u_0p1_030p000_x.tif	figshare	doi:10.6084/m9.figshare.6752873	https://doi.org/10.6084/m9.figshare.6752873	0.1	30
Dorsal Root Ganglion explants	Shallow gradient assay	Nano-Plotter 2.0	GESIM	Immunostaining and microscopy	Z1 fluorescence microscope	Zeiss	02_1703u	drg_data\images\02_1703u_0p1_030p000.tif	figshare	doi:10.6084/m9.figshare.6752873	https://doi.org/10.6084/m9.figshare.6752873	Quantification of neurite outgrowth	regions of neurite outgrowth	drg_data\neurite_masks\02_1703u_0p1_030p000_n.tif	figshare	doi:10.6084/m9.figshare.6752873	https://doi.org/10.6084/m9.figshare.6752873	Quantification of neurite outgrowth	central cell-body region of the explant	drg_data\explant_masks\02_1703u_0p1_030p000_x.tif	figshare	doi:10.6084/m9.figshare.6752873	https://doi.org/10.6084/m9.figshare.6752873	0.1	30
Dorsal Root Ganglion explants	Shallow gradient assay	Nano-Plotter 2.0	GESIM	Immunostaining and microscopy	Z1 fluorescence microscope	Zeiss	02_1704d	drg_data\images\02_1704d_0p1_030p000.tif	figshare	doi:10.6084/m9.figshare.6752873	https://doi.org/10.6084/m9.figshare.6752873	Quantification of neurite outgrowth	regions of neurite outgrowth	drg_data\neurite_masks\02_1704d_0p1_030p000_n.tif	figshare	doi:10.6084/m9.figshare.6752873	https://doi.org/10.6084/m9.figshare.6752873	Quantification of neurite outgrowth	central cell-body region of the explant	drg_data\explant_masks\02_1704d_0p1_030p000_x.tif	figshare	doi:10.6084/m9.figshare.6752873	https://doi.org/10.6084/m9.figshare.6752873	0.1	30
Dorsal Root Ganglion explants	Shallow gradient assay	Nano-Plotter 2.0	GESIM	Immunostaining and microscopy	Z1 fluorescence microscope	Zeiss	02_1705d	drg_data\images\02_1705d_0p1_030p000.tif	figshare	doi:10.6084/m9.figshare.6752873	https://doi.org/10.6084/m9.figshare.6752873	Quantification of neurite outgrowth	regions of neurite outgrowth	drg_data\neurite_masks\02_1705d_0p1_030p000_n.tif	figshare	doi:10.6084/m9.figshare.6752873	https://doi.org/10.6084/m9.figshare.6752873	Quantification of neurite outgrowth	central cell-body region of the explant	drg_data\explant_masks\02_1705d_0p1_030p000_x.tif	figshare	doi:10.6084/m9.figshare.6752873	https://doi.org/10.6084/m9.figshare.6752873	0.1	30
Dorsal Root Ganglion explants	Shallow gradient assay	Nano-Plotter 2.0	GESIM	Immunostaining and microscopy	Z1 fluorescence microscope	Zeiss	02_1706d	drg_data\images\02_1706d_0p1_030p000.tif	figshare	doi:10.6084/m9.figshare.6752873	https://doi.org/10.6084/m9.figshare.6752873	Quantification of neurite outgrowth	regions of neurite outgrowth	drg_data\neurite_masks\02_1706d_0p1_030p000_n.tif	figshare	doi:10.6084/m9.figshare.6752873	https://doi.org/10.6084/m9.figshare.6752873	Quantification of neurite outgrowth	central cell-body region of the explant	drg_data\explant_masks\02_1706d_0p1_030p000_x.tif	figshare	doi:10.6084/m9.figshare.6752873	https://doi.org/10.6084/m9.figshare.6752873	0.1	30
Dorsal Root Ganglion explants	Shallow gradient assay	Nano-Plotter 2.0	GESIM	Immunostaining and microscopy	Z1 fluorescence microscope	Zeiss	02_1801u	drg_data\images\02_1801u_0p1_030p000.tif	figshare	doi:10.6084/m9.figshare.6752873	https://doi.org/10.6084/m9.figshare.6752873	Quantification of neurite outgrowth	regions of neurite outgrowth	drg_data\neurite_masks\02_1801u_0p1_030p000_n.tif	figshare	doi:10.6084/m9.figshare.6752873	https://doi.org/10.6084/m9.figshare.6752873	Quantification of neurite outgrowth	central cell-body region of the explant	drg_data\explant_masks\02_1801u_0p1_030p000_x.tif	figshare	doi:10.6084/m9.figshare.6752873	https://doi.org/10.6084/m9.figshare.6752873	0.1	30
Dorsal Root Ganglion explants	Shallow gradient assay	Nano-Plotter 2.0	GESIM	Immunostaining and microscopy	Z1 fluorescence microscope	Zeiss	02_1802u	drg_data\images\02_1802u_0p1_030p000.tif	figshare	doi:10.6084/m9.figshare.6752873	https://doi.org/10.6084/m9.figshare.6752873	Quantification of neurite outgrowth	regions of neurite outgrowth	drg_data\neurite_masks\02_1802u_0p1_030p000_n.tif	figshare	doi:10.6084/m9.figshare.6752873	https://doi.org/10.6084/m9.figshare.6752873	Quantification of neurite outgrowth	central cell-body region of the explant	drg_data\explant_masks\02_1802u_0p1_030p000_x.tif	figshare	doi:10.6084/m9.figshare.6752873	https://doi.org/10.6084/m9.figshare.6752873	0.1	30
Dorsal Root Ganglion explants	Shallow gradient assay	Nano-Plotter 2.0	GESIM	Immunostaining and microscopy	Z1 fluorescence microscope	Zeiss	02_1803u	drg_data\images\02_1803u_0p1_030p000.tif	figshare	doi:10.6084/m9.figshare.6752873	https://doi.org/10.6084/m9.figshare.6752873	Quantification of neurite outgrowth	regions of neurite outgrowth	drg_data\neurite_masks\02_1803u_0p1_030p000_n.tif	figshare	doi:10.6084/m9.figshare.6752873	https://doi.org/10.6084/m9.figshare.6752873	Quantification of neurite outgrowth	central cell-body region of the explant	drg_data\explant_masks\02_1803u_0p1_030p000_x.tif	figshare	doi:10.6084/m9.figshare.6752873	https://doi.org/10.6084/m9.figshare.6752873	0.1	30
Dorsal Root Ganglion explants	Shallow gradient assay	Nano-Plotter 2.0	GESIM	Immunostaining and microscopy	Z1 fluorescence microscope	Zeiss	02_1804d	drg_data\images\02_1804d_0p1_030p000.tif	figshare	doi:10.6084/m9.figshare.6752873	https://doi.org/10.6084/m9.figshare.6752873	Quantification of neurite outgrowth	regions of neurite outgrowth	drg_data\neurite_masks\02_1804d_0p1_030p000_n.tif	figshare	doi:10.6084/m9.figshare.6752873	https://doi.org/10.6084/m9.figshare.6752873	Quantification of neurite outgrowth	central cell-body region of the explant	drg_data\explant_masks\02_1804d_0p1_030p000_x.tif	figshare	doi:10.6084/m9.figshare.6752873	https://doi.org/10.6084/m9.figshare.6752873	0.1	30
Dorsal Root Ganglion explants	Shallow gradient assay	Nano-Plotter 2.0	GESIM	Immunostaining and microscopy	Z1 fluorescence microscope	Zeiss	02_1805d	drg_data\images\02_1805d_0p1_030p000.tif	figshare	doi:10.6084/m9.figshare.6752873	https://doi.org/10.6084/m9.figshare.6752873	Quantification of neurite outgrowth	regions of neurite outgrowth	drg_data\neurite_masks\02_1805d_0p1_030p000_n.tif	figshare	doi:10.6084/m9.figshare.6752873	https://doi.org/10.6084/m9.figshare.6752873	Quantification of neurite outgrowth	central cell-body region of the explant	drg_data\explant_masks\02_1805d_0p1_030p000_x.tif	figshare	doi:10.6084/m9.figshare.6752873	https://doi.org/10.6084/m9.figshare.6752873	0.1	30
Dorsal Root Ganglion explants	Shallow gradient assay	Nano-Plotter 2.0	GESIM	Immunostaining and microscopy	Z1 fluorescence microscope	Zeiss	02_1806d	drg_data\images\02_1806d_0p1_030p000.tif	figshare	doi:10.6084/m9.figshare.6752873	https://doi.org/10.6084/m9.figshare.6752873	Quantification of neurite outgrowth	regions of neurite outgrowth	drg_data\neurite_masks\02_1806d_0p1_030p000_n.tif	figshare	doi:10.6084/m9.figshare.6752873	https://doi.org/10.6084/m9.figshare.6752873	Quantification of neurite outgrowth	central cell-body region of the explant	drg_data\explant_masks\02_1806d_0p1_030p000_x.tif	figshare	doi:10.6084/m9.figshare.6752873	https://doi.org/10.6084/m9.figshare.6752873	0.1	30
Dorsal Root Ganglion explants	Shallow gradient assay	Nano-Plotter 2.0	GESIM	Immunostaining and microscopy	Z1 fluorescence microscope	Zeiss	02_1901u	drg_data\images\02_1901u_0p1_100p000.tif	figshare	doi:10.6084/m9.figshare.6752873	https://doi.org/10.6084/m9.figshare.6752873	Quantification of neurite outgrowth	regions of neurite outgrowth	drg_data\neurite_masks\02_1901u_0p1_100p000_n.tif	figshare	doi:10.6084/m9.figshare.6752873	https://doi.org/10.6084/m9.figshare.6752873	Quantification of neurite outgrowth	central cell-body region of the explant	drg_data\explant_masks\02_1901u_0p1_100p000_x.tif	figshare	doi:10.6084/m9.figshare.6752873	https://doi.org/10.6084/m9.figshare.6752873	0.1	100
Dorsal Root Ganglion explants	Shallow gradient assay	Nano-Plotter 2.0	GESIM	Immunostaining and microscopy	Z1 fluorescence microscope	Zeiss	02_1902u	drg_data\images\02_1902u_0p1_100p000.tif	figshare	doi:10.6084/m9.figshare.6752873	https://doi.org/10.6084/m9.figshare.6752873	Quantification of neurite outgrowth	regions of neurite outgrowth	drg_data\neurite_masks\02_1902u_0p1_100p000_n.tif	figshare	doi:10.6084/m9.figshare.6752873	https://doi.org/10.6084/m9.figshare.6752873	Quantification of neurite outgrowth	central cell-body region of the explant	drg_data\explant_masks\02_1902u_0p1_100p000_x.tif	figshare	doi:10.6084/m9.figshare.6752873	https://doi.org/10.6084/m9.figshare.6752873	0.1	100
Dorsal Root Ganglion explants	Shallow gradient assay	Nano-Plotter 2.0	GESIM	Immunostaining and microscopy	Z1 fluorescence microscope	Zeiss	02_1903u	drg_data\images\02_1903u_0p1_100p000.tif	figshare	doi:10.6084/m9.figshare.6752873	https://doi.org/10.6084/m9.figshare.6752873	Quantification of neurite outgrowth	regions of neurite outgrowth	drg_data\neurite_masks\02_1903u_0p1_100p000_n.tif	figshare	doi:10.6084/m9.figshare.6752873	https://doi.org/10.6084/m9.figshare.6752873	Quantification of neurite outgrowth	central cell-body region of the explant	drg_data\explant_masks\02_1903u_0p1_100p000_x.tif	figshare	doi:10.6084/m9.figshare.6752873	https://doi.org/10.6084/m9.figshare.6752873	0.1	100
Dorsal Root Ganglion explants	Shallow gradient assay	Nano-Plotter 2.0	GESIM	Immunostaining and microscopy	Z1 fluorescence microscope	Zeiss	02_1904d	drg_data\images\02_1904d_0p1_100p000.tif	figshare	doi:10.6084/m9.figshare.6752873	https://doi.org/10.6084/m9.figshare.6752873	Quantification of neurite outgrowth	regions of neurite outgrowth	drg_data\neurite_masks\02_1904d_0p1_100p000_n.tif	figshare	doi:10.6084/m9.figshare.6752873	https://doi.org/10.6084/m9.figshare.6752873	Quantification of neurite outgrowth	central cell-body region of the explant	drg_data\explant_masks\02_1904d_0p1_100p000_x.tif	figshare	doi:10.6084/m9.figshare.6752873	https://doi.org/10.6084/m9.figshare.6752873	0.1	100
Dorsal Root Ganglion explants	Shallow gradient assay	Nano-Plotter 2.0	GESIM	Immunostaining and microscopy	Z1 fluorescence microscope	Zeiss	02_1905d	drg_data\images\02_1905d_0p1_100p000.tif	figshare	doi:10.6084/m9.figshare.6752873	https://doi.org/10.6084/m9.figshare.6752873	Quantification of neurite outgrowth	regions of neurite outgrowth	drg_data\neurite_masks\02_1905d_0p1_100p000_n.tif	figshare	doi:10.6084/m9.figshare.6752873	https://doi.org/10.6084/m9.figshare.6752873	Quantification of neurite outgrowth	central cell-body region of the explant	drg_data\explant_masks\02_1905d_0p1_100p000_x.tif	figshare	doi:10.6084/m9.figshare.6752873	https://doi.org/10.6084/m9.figshare.6752873	0.1	100
Dorsal Root Ganglion explants	Shallow gradient assay	Nano-Plotter 2.0	GESIM	Immunostaining and microscopy	Z1 fluorescence microscope	Zeiss	02_1906d	drg_data\images\02_1906d_0p1_100p000.tif	figshare	doi:10.6084/m9.figshare.6752873	https://doi.org/10.6084/m9.figshare.6752873	Quantification of neurite outgrowth	regions of neurite outgrowth	drg_data\neurite_masks\02_1906d_0p1_100p000_n.tif	figshare	doi:10.6084/m9.figshare.6752873	https://doi.org/10.6084/m9.figshare.6752873	Quantification of neurite outgrowth	central cell-body region of the explant	drg_data\explant_masks\02_1906d_0p1_100p000_x.tif	figshare	doi:10.6084/m9.figshare.6752873	https://doi.org/10.6084/m9.figshare.6752873	0.1	100
Dorsal Root Ganglion explants	Shallow gradient assay	Nano-Plotter 2.0	GESIM	Immunostaining and microscopy	Z1 fluorescence microscope	Zeiss	02_2001u	drg_data\images\02_2001u_0p1_100p000.tif	figshare	doi:10.6084/m9.figshare.6752873	https://doi.org/10.6084/m9.figshare.6752873	Quantification of neurite outgrowth	regions of neurite outgrowth	drg_data\neurite_masks\02_2001u_0p1_100p000_n.tif	figshare	doi:10.6084/m9.figshare.6752873	https://doi.org/10.6084/m9.figshare.6752873	Quantification of neurite outgrowth	central cell-body region of the explant	drg_data\explant_masks\02_2001u_0p1_100p000_x.tif	figshare	doi:10.6084/m9.figshare.6752873	https://doi.org/10.6084/m9.figshare.6752873	0.1	100
Dorsal Root Ganglion explants	Shallow gradient assay	Nano-Plotter 2.0	GESIM	Immunostaining and microscopy	Z1 fluorescence microscope	Zeiss	02_2002u	drg_data\images\02_2002u_0p1_100p000.tif	figshare	doi:10.6084/m9.figshare.6752873	https://doi.org/10.6084/m9.figshare.6752873	Quantification of neurite outgrowth	regions of neurite outgrowth	drg_data\neurite_masks\02_2002u_0p1_100p000_n.tif	figshare	doi:10.6084/m9.figshare.6752873	https://doi.org/10.6084/m9.figshare.6752873	Quantification of neurite outgrowth	central cell-body region of the explant	drg_data\explant_masks\02_2002u_0p1_100p000_x.tif	figshare	doi:10.6084/m9.figshare.6752873	https://doi.org/10.6084/m9.figshare.6752873	0.1	100
Dorsal Root Ganglion explants	Shallow gradient assay	Nano-Plotter 2.0	GESIM	Immunostaining and microscopy	Z1 fluorescence microscope	Zeiss	02_2003u	drg_data\images\02_2003u_0p1_100p000.tif	figshare	doi:10.6084/m9.figshare.6752873	https://doi.org/10.6084/m9.figshare.6752873	Quantification of neurite outgrowth	regions of neurite outgrowth	drg_data\neurite_masks\02_2003u_0p1_100p000_n.tif	figshare	doi:10.6084/m9.figshare.6752873	https://doi.org/10.6084/m9.figshare.6752873	Quantification of neurite outgrowth	central cell-body region of the explant	drg_data\explant_masks\02_2003u_0p1_100p000_x.tif	figshare	doi:10.6084/m9.figshare.6752873	https://doi.org/10.6084/m9.figshare.6752873	0.1	100
Dorsal Root Ganglion explants	Shallow gradient assay	Nano-Plotter 2.0	GESIM	Immunostaining and microscopy	Z1 fluorescence microscope	Zeiss	02_2004d	drg_data\images\02_2004d_0p1_100p000.tif	figshare	doi:10.6084/m9.figshare.6752873	https://doi.org/10.6084/m9.figshare.6752873	Quantification of neurite outgrowth	regions of neurite outgrowth	drg_data\neurite_masks\02_2004d_0p1_100p000_n.tif	figshare	doi:10.6084/m9.figshare.6752873	https://doi.org/10.6084/m9.figshare.6752873	Quantification of neurite outgrowth	central cell-body region of the explant	drg_data\explant_masks\02_2004d_0p1_100p000_x.tif	figshare	doi:10.6084/m9.figshare.6752873	https://doi.org/10.6084/m9.figshare.6752873	0.1	100
Dorsal Root Ganglion explants	Shallow gradient assay	Nano-Plotter 2.0	GESIM	Immunostaining and microscopy	Z1 fluorescence microscope	Zeiss	02_2005d	drg_data\images\02_2005d_0p1_100p000.tif	figshare	doi:10.6084/m9.figshare.6752873	https://doi.org/10.6084/m9.figshare.6752873	Quantification of neurite outgrowth	regions of neurite outgrowth	drg_data\neurite_masks\02_2005d_0p1_100p000_n.tif	figshare	doi:10.6084/m9.figshare.6752873	https://doi.org/10.6084/m9.figshare.6752873	Quantification of neurite outgrowth	central cell-body region of the explant	drg_data\explant_masks\02_2005d_0p1_100p000_x.tif	figshare	doi:10.6084/m9.figshare.6752873	https://doi.org/10.6084/m9.figshare.6752873	0.1	100
Dorsal Root Ganglion explants	Shallow gradient assay	Nano-Plotter 2.0	GESIM	Immunostaining and microscopy	Z1 fluorescence microscope	Zeiss	02_2006d	drg_data\images\02_2006d_0p1_100p000.tif	figshare	doi:10.6084/m9.figshare.6752873	https://doi.org/10.6084/m9.figshare.6752873	Quantification of neurite outgrowth	regions of neurite outgrowth	drg_data\neurite_masks\02_2006d_0p1_100p000_n.tif	figshare	doi:10.6084/m9.figshare.6752873	https://doi.org/10.6084/m9.figshare.6752873	Quantification of neurite outgrowth	central cell-body region of the explant	drg_data\explant_masks\02_2006d_0p1_100p000_x.tif	figshare	doi:10.6084/m9.figshare.6752873	https://doi.org/10.6084/m9.figshare.6752873	0.1	100
Dorsal Root Ganglion explants	Shallow gradient assay	Nano-Plotter 2.0	GESIM	Immunostaining and microscopy	Z1 fluorescence microscope	Zeiss	03_0102u	drg_data\images\03_0102u_0p0_001p000.tif	figshare	doi:10.6084/m9.figshare.6752873	https://doi.org/10.6084/m9.figshare.6752873	Quantification of neurite outgrowth	regions of neurite outgrowth	drg_data\neurite_masks\03_0102u_0p0_001p000_n.tif	figshare	doi:10.6084/m9.figshare.6752873	https://doi.org/10.6084/m9.figshare.6752873	Quantification of neurite outgrowth	central cell-body region of the explant	drg_data\explant_masks\03_0102u_0p0_001p000_x.tif	figshare	doi:10.6084/m9.figshare.6752873	https://doi.org/10.6084/m9.figshare.6752873	0	1
Dorsal Root Ganglion explants	Shallow gradient assay	Nano-Plotter 2.0	GESIM	Immunostaining and microscopy	Z1 fluorescence microscope	Zeiss	03_0103u	drg_data\images\03_0103u_0p0_001p000.tif	figshare	doi:10.6084/m9.figshare.6752873	https://doi.org/10.6084/m9.figshare.6752873	Quantification of neurite outgrowth	regions of neurite outgrowth	drg_data\neurite_masks\03_0103u_0p0_001p000_n.tif	figshare	doi:10.6084/m9.figshare.6752873	https://doi.org/10.6084/m9.figshare.6752873	Quantification of neurite outgrowth	central cell-body region of the explant	drg_data\explant_masks\03_0103u_0p0_001p000_x.tif	figshare	doi:10.6084/m9.figshare.6752873	https://doi.org/10.6084/m9.figshare.6752873	0	1
Dorsal Root Ganglion explants	Shallow gradient assay	Nano-Plotter 2.0	GESIM	Immunostaining and microscopy	Z1 fluorescence microscope	Zeiss	03_0104d	drg_data\images\03_0104d_0p0_001p000.tif	figshare	doi:10.6084/m9.figshare.6752873	https://doi.org/10.6084/m9.figshare.6752873	Quantification of neurite outgrowth	regions of neurite outgrowth	drg_data\neurite_masks\03_0104d_0p0_001p000_n.tif	figshare	doi:10.6084/m9.figshare.6752873	https://doi.org/10.6084/m9.figshare.6752873	Quantification of neurite outgrowth	central cell-body region of the explant	drg_data\explant_masks\03_0104d_0p0_001p000_x.tif	figshare	doi:10.6084/m9.figshare.6752873	https://doi.org/10.6084/m9.figshare.6752873	0	1
Dorsal Root Ganglion explants	Shallow gradient assay	Nano-Plotter 2.0	GESIM	Immunostaining and microscopy	Z1 fluorescence microscope	Zeiss	03_0105d	drg_data\images\03_0105d_0p0_001p000.tif	figshare	doi:10.6084/m9.figshare.6752873	https://doi.org/10.6084/m9.figshare.6752873	Quantification of neurite outgrowth	regions of neurite outgrowth	drg_data\neurite_masks\03_0105d_0p0_001p000_n.tif	figshare	doi:10.6084/m9.figshare.6752873	https://doi.org/10.6084/m9.figshare.6752873	Quantification of neurite outgrowth	central cell-body region of the explant	drg_data\explant_masks\03_0105d_0p0_001p000_x.tif	figshare	doi:10.6084/m9.figshare.6752873	https://doi.org/10.6084/m9.figshare.6752873	0	1
Dorsal Root Ganglion explants	Shallow gradient assay	Nano-Plotter 2.0	GESIM	Immunostaining and microscopy	Z1 fluorescence microscope	Zeiss	03_0106d	drg_data\images\03_0106d_0p0_001p000.tif	figshare	doi:10.6084/m9.figshare.6752873	https://doi.org/10.6084/m9.figshare.6752873	Quantification of neurite outgrowth	regions of neurite outgrowth	drg_data\neurite_masks\03_0106d_0p0_001p000_n.tif	figshare	doi:10.6084/m9.figshare.6752873	https://doi.org/10.6084/m9.figshare.6752873	Quantification of neurite outgrowth	central cell-body region of the explant	drg_data\explant_masks\03_0106d_0p0_001p000_x.tif	figshare	doi:10.6084/m9.figshare.6752873	https://doi.org/10.6084/m9.figshare.6752873	0	1
Dorsal Root Ganglion explants	Shallow gradient assay	Nano-Plotter 2.0	GESIM	Immunostaining and microscopy	Z1 fluorescence microscope	Zeiss	03_0201u	drg_data\images\03_0201u_0p0_001p000.tif	figshare	doi:10.6084/m9.figshare.6752873	https://doi.org/10.6084/m9.figshare.6752873	Quantification of neurite outgrowth	regions of neurite outgrowth	drg_data\neurite_masks\03_0201u_0p0_001p000_n.tif	figshare	doi:10.6084/m9.figshare.6752873	https://doi.org/10.6084/m9.figshare.6752873	Quantification of neurite outgrowth	central cell-body region of the explant	drg_data\explant_masks\03_0201u_0p0_001p000_x.tif	figshare	doi:10.6084/m9.figshare.6752873	https://doi.org/10.6084/m9.figshare.6752873	0	1
Dorsal Root Ganglion explants	Shallow gradient assay	Nano-Plotter 2.0	GESIM	Immunostaining and microscopy	Z1 fluorescence microscope	Zeiss	03_0202u	drg_data\images\03_0202u_0p0_001p000.tif	figshare	doi:10.6084/m9.figshare.6752873	https://doi.org/10.6084/m9.figshare.6752873	Quantification of neurite outgrowth	regions of neurite outgrowth	drg_data\neurite_masks\03_0202u_0p0_001p000_n.tif	figshare	doi:10.6084/m9.figshare.6752873	https://doi.org/10.6084/m9.figshare.6752873	Quantification of neurite outgrowth	central cell-body region of the explant	drg_data\explant_masks\03_0202u_0p0_001p000_x.tif	figshare	doi:10.6084/m9.figshare.6752873	https://doi.org/10.6084/m9.figshare.6752873	0	1
Dorsal Root Ganglion explants	Shallow gradient assay	Nano-Plotter 2.0	GESIM	Immunostaining and microscopy	Z1 fluorescence microscope	Zeiss	03_0203u	drg_data\images\03_0203u_0p0_001p000.tif	figshare	doi:10.6084/m9.figshare.6752873	https://doi.org/10.6084/m9.figshare.6752873	Quantification of neurite outgrowth	regions of neurite outgrowth	drg_data\neurite_masks\03_0203u_0p0_001p000_n.tif	figshare	doi:10.6084/m9.figshare.6752873	https://doi.org/10.6084/m9.figshare.6752873	Quantification of neurite outgrowth	central cell-body region of the explant	drg_data\explant_masks\03_0203u_0p0_001p000_x.tif	figshare	doi:10.6084/m9.figshare.6752873	https://doi.org/10.6084/m9.figshare.6752873	0	1
Dorsal Root Ganglion explants	Shallow gradient assay	Nano-Plotter 2.0	GESIM	Immunostaining and microscopy	Z1 fluorescence microscope	Zeiss	03_0204d	drg_data\images\03_0204d_0p0_001p000.tif	figshare	doi:10.6084/m9.figshare.6752873	https://doi.org/10.6084/m9.figshare.6752873	Quantification of neurite outgrowth	regions of neurite outgrowth	drg_data\neurite_masks\03_0204d_0p0_001p000_n.tif	figshare	doi:10.6084/m9.figshare.6752873	https://doi.org/10.6084/m9.figshare.6752873	Quantification of neurite outgrowth	central cell-body region of the explant	drg_data\explant_masks\03_0204d_0p0_001p000_x.tif	figshare	doi:10.6084/m9.figshare.6752873	https://doi.org/10.6084/m9.figshare.6752873	0	1
Dorsal Root Ganglion explants	Shallow gradient assay	Nano-Plotter 2.0	GESIM	Immunostaining and microscopy	Z1 fluorescence microscope	Zeiss	03_0205d	drg_data\images\03_0205d_0p0_001p000.tif	figshare	doi:10.6084/m9.figshare.6752873	https://doi.org/10.6084/m9.figshare.6752873	Quantification of neurite outgrowth	regions of neurite outgrowth	drg_data\neurite_masks\03_0205d_0p0_001p000_n.tif	figshare	doi:10.6084/m9.figshare.6752873	https://doi.org/10.6084/m9.figshare.6752873	Quantification of neurite outgrowth	central cell-body region of the explant	drg_data\explant_masks\03_0205d_0p0_001p000_x.tif	figshare	doi:10.6084/m9.figshare.6752873	https://doi.org/10.6084/m9.figshare.6752873	0	1
Dorsal Root Ganglion explants	Shallow gradient assay	Nano-Plotter 2.0	GESIM	Immunostaining and microscopy	Z1 fluorescence microscope	Zeiss	03_0206d	drg_data\images\03_0206d_0p0_001p000.tif	figshare	doi:10.6084/m9.figshare.6752873	https://doi.org/10.6084/m9.figshare.6752873	Quantification of neurite outgrowth	regions of neurite outgrowth	drg_data\neurite_masks\03_0206d_0p0_001p000_n.tif	figshare	doi:10.6084/m9.figshare.6752873	https://doi.org/10.6084/m9.figshare.6752873	Quantification of neurite outgrowth	central cell-body region of the explant	drg_data\explant_masks\03_0206d_0p0_001p000_x.tif	figshare	doi:10.6084/m9.figshare.6752873	https://doi.org/10.6084/m9.figshare.6752873	0	1
Dorsal Root Ganglion explants	Shallow gradient assay	Nano-Plotter 2.0	GESIM	Immunostaining and microscopy	Z1 fluorescence microscope	Zeiss	03_0301u	drg_data\images\03_0301u_0p3_000p010.tif	figshare	doi:10.6084/m9.figshare.6752873	https://doi.org/10.6084/m9.figshare.6752873	Quantification of neurite outgrowth	regions of neurite outgrowth	drg_data\neurite_masks\03_0301u_0p3_000p010_n.tif	figshare	doi:10.6084/m9.figshare.6752873	https://doi.org/10.6084/m9.figshare.6752873	Quantification of neurite outgrowth	central cell-body region of the explant	drg_data\explant_masks\03_0301u_0p3_000p010_x.tif	figshare	doi:10.6084/m9.figshare.6752873	https://doi.org/10.6084/m9.figshare.6752873	0.3	0.1
Dorsal Root Ganglion explants	Shallow gradient assay	Nano-Plotter 2.0	GESIM	Immunostaining and microscopy	Z1 fluorescence microscope	Zeiss	03_0302u	drg_data\images\03_0302u_0p3_000p010.tif	figshare	doi:10.6084/m9.figshare.6752873	https://doi.org/10.6084/m9.figshare.6752873	Quantification of neurite outgrowth	regions of neurite outgrowth	drg_data\neurite_masks\03_0302u_0p3_000p010_n.tif	figshare	doi:10.6084/m9.figshare.6752873	https://doi.org/10.6084/m9.figshare.6752873	Quantification of neurite outgrowth	central cell-body region of the explant	drg_data\explant_masks\03_0302u_0p3_000p010_x.tif	figshare	doi:10.6084/m9.figshare.6752873	https://doi.org/10.6084/m9.figshare.6752873	0.3	0.1
Dorsal Root Ganglion explants	Shallow gradient assay	Nano-Plotter 2.0	GESIM	Immunostaining and microscopy	Z1 fluorescence microscope	Zeiss	03_0303u	drg_data\images\03_0303u_0p3_000p010.tif	figshare	doi:10.6084/m9.figshare.6752873	https://doi.org/10.6084/m9.figshare.6752873	Quantification of neurite outgrowth	regions of neurite outgrowth	drg_data\neurite_masks\03_0303u_0p3_000p010_n.tif	figshare	doi:10.6084/m9.figshare.6752873	https://doi.org/10.6084/m9.figshare.6752873	Quantification of neurite outgrowth	central cell-body region of the explant	drg_data\explant_masks\03_0303u_0p3_000p010_x.tif	figshare	doi:10.6084/m9.figshare.6752873	https://doi.org/10.6084/m9.figshare.6752873	0.3	0.1
Dorsal Root Ganglion explants	Shallow gradient assay	Nano-Plotter 2.0	GESIM	Immunostaining and microscopy	Z1 fluorescence microscope	Zeiss	03_0304d	drg_data\images\03_0304d_0p3_000p010.tif	figshare	doi:10.6084/m9.figshare.6752873	https://doi.org/10.6084/m9.figshare.6752873	Quantification of neurite outgrowth	regions of neurite outgrowth	drg_data\neurite_masks\03_0304d_0p3_000p010_n.tif	figshare	doi:10.6084/m9.figshare.6752873	https://doi.org/10.6084/m9.figshare.6752873	Quantification of neurite outgrowth	central cell-body region of the explant	drg_data\explant_masks\03_0304d_0p3_000p010_x.tif	figshare	doi:10.6084/m9.figshare.6752873	https://doi.org/10.6084/m9.figshare.6752873	0.3	0.1
Dorsal Root Ganglion explants	Shallow gradient assay	Nano-Plotter 2.0	GESIM	Immunostaining and microscopy	Z1 fluorescence microscope	Zeiss	03_0305d	drg_data\images\03_0305d_0p3_000p010.tif	figshare	doi:10.6084/m9.figshare.6752873	https://doi.org/10.6084/m9.figshare.6752873	Quantification of neurite outgrowth	regions of neurite outgrowth	drg_data\neurite_masks\03_0305d_0p3_000p010_n.tif	figshare	doi:10.6084/m9.figshare.6752873	https://doi.org/10.6084/m9.figshare.6752873	Quantification of neurite outgrowth	central cell-body region of the explant	drg_data\explant_masks\03_0305d_0p3_000p010_x.tif	figshare	doi:10.6084/m9.figshare.6752873	https://doi.org/10.6084/m9.figshare.6752873	0.3	0.1
Dorsal Root Ganglion explants	Shallow gradient assay	Nano-Plotter 2.0	GESIM	Immunostaining and microscopy	Z1 fluorescence microscope	Zeiss	03_0306d	drg_data\images\03_0306d_0p3_000p010.tif	figshare	doi:10.6084/m9.figshare.6752873	https://doi.org/10.6084/m9.figshare.6752873	Quantification of neurite outgrowth	regions of neurite outgrowth	drg_data\neurite_masks\03_0306d_0p3_000p010_n.tif	figshare	doi:10.6084/m9.figshare.6752873	https://doi.org/10.6084/m9.figshare.6752873	Quantification of neurite outgrowth	central cell-body region of the explant	drg_data\explant_masks\03_0306d_0p3_000p010_x.tif	figshare	doi:10.6084/m9.figshare.6752873	https://doi.org/10.6084/m9.figshare.6752873	0.3	0.1
Dorsal Root Ganglion explants	Shallow gradient assay	Nano-Plotter 2.0	GESIM	Immunostaining and microscopy	Z1 fluorescence microscope	Zeiss	03_0401u	drg_data\images\03_0401u_0p3_000p010.tif	figshare	doi:10.6084/m9.figshare.6752873	https://doi.org/10.6084/m9.figshare.6752873	Quantification of neurite outgrowth	regions of neurite outgrowth	drg_data\neurite_masks\03_0401u_0p3_000p010_n.tif	figshare	doi:10.6084/m9.figshare.6752873	https://doi.org/10.6084/m9.figshare.6752873	Quantification of neurite outgrowth	central cell-body region of the explant	drg_data\explant_masks\03_0401u_0p3_000p010_x.tif	figshare	doi:10.6084/m9.figshare.6752873	https://doi.org/10.6084/m9.figshare.6752873	0.3	0.1
Dorsal Root Ganglion explants	Shallow gradient assay	Nano-Plotter 2.0	GESIM	Immunostaining and microscopy	Z1 fluorescence microscope	Zeiss	03_0402u	drg_data\images\03_0402u_0p3_000p010.tif	figshare	doi:10.6084/m9.figshare.6752873	https://doi.org/10.6084/m9.figshare.6752873	Quantification of neurite outgrowth	regions of neurite outgrowth	drg_data\neurite_masks\03_0402u_0p3_000p010_n.tif	figshare	doi:10.6084/m9.figshare.6752873	https://doi.org/10.6084/m9.figshare.6752873	Quantification of neurite outgrowth	central cell-body region of the explant	drg_data\explant_masks\03_0402u_0p3_000p010_x.tif	figshare	doi:10.6084/m9.figshare.6752873	https://doi.org/10.6084/m9.figshare.6752873	0.3	0.1
Dorsal Root Ganglion explants	Shallow gradient assay	Nano-Plotter 2.0	GESIM	Immunostaining and microscopy	Z1 fluorescence microscope	Zeiss	03_0403u	drg_data\images\03_0403u_0p3_000p010.tif	figshare	doi:10.6084/m9.figshare.6752873	https://doi.org/10.6084/m9.figshare.6752873	Quantification of neurite outgrowth	regions of neurite outgrowth	drg_data\neurite_masks\03_0403u_0p3_000p010_n.tif	figshare	doi:10.6084/m9.figshare.6752873	https://doi.org/10.6084/m9.figshare.6752873	Quantification of neurite outgrowth	central cell-body region of the explant	drg_data\explant_masks\03_0403u_0p3_000p010_x.tif	figshare	doi:10.6084/m9.figshare.6752873	https://doi.org/10.6084/m9.figshare.6752873	0.3	0.1
Dorsal Root Ganglion explants	Shallow gradient assay	Nano-Plotter 2.0	GESIM	Immunostaining and microscopy	Z1 fluorescence microscope	Zeiss	03_0404d	drg_data\images\03_0404d_0p3_000p010.tif	figshare	doi:10.6084/m9.figshare.6752873	https://doi.org/10.6084/m9.figshare.6752873	Quantification of neurite outgrowth	regions of neurite outgrowth	drg_data\neurite_masks\03_0404d_0p3_000p010_n.tif	figshare	doi:10.6084/m9.figshare.6752873	https://doi.org/10.6084/m9.figshare.6752873	Quantification of neurite outgrowth	central cell-body region of the explant	drg_data\explant_masks\03_0404d_0p3_000p010_x.tif	figshare	doi:10.6084/m9.figshare.6752873	https://doi.org/10.6084/m9.figshare.6752873	0.3	0.1
Dorsal Root Ganglion explants	Shallow gradient assay	Nano-Plotter 2.0	GESIM	Immunostaining and microscopy	Z1 fluorescence microscope	Zeiss	03_0405d	drg_data\images\03_0405d_0p3_000p010.tif	figshare	doi:10.6084/m9.figshare.6752873	https://doi.org/10.6084/m9.figshare.6752873	Quantification of neurite outgrowth	regions of neurite outgrowth	drg_data\neurite_masks\03_0405d_0p3_000p010_n.tif	figshare	doi:10.6084/m9.figshare.6752873	https://doi.org/10.6084/m9.figshare.6752873	Quantification of neurite outgrowth	central cell-body region of the explant	drg_data\explant_masks\03_0405d_0p3_000p010_x.tif	figshare	doi:10.6084/m9.figshare.6752873	https://doi.org/10.6084/m9.figshare.6752873	0.3	0.1
Dorsal Root Ganglion explants	Shallow gradient assay	Nano-Plotter 2.0	GESIM	Immunostaining and microscopy	Z1 fluorescence microscope	Zeiss	03_0406d	drg_data\images\03_0406d_0p3_000p010.tif	figshare	doi:10.6084/m9.figshare.6752873	https://doi.org/10.6084/m9.figshare.6752873	Quantification of neurite outgrowth	regions of neurite outgrowth	drg_data\neurite_masks\03_0406d_0p3_000p010_n.tif	figshare	doi:10.6084/m9.figshare.6752873	https://doi.org/10.6084/m9.figshare.6752873	Quantification of neurite outgrowth	central cell-body region of the explant	drg_data\explant_masks\03_0406d_0p3_000p010_x.tif	figshare	doi:10.6084/m9.figshare.6752873	https://doi.org/10.6084/m9.figshare.6752873	0.3	0.1
Dorsal Root Ganglion explants	Shallow gradient assay	Nano-Plotter 2.0	GESIM	Immunostaining and microscopy	Z1 fluorescence microscope	Zeiss	03_0501u	drg_data\images\03_0501u_0p3_000p030.tif	figshare	doi:10.6084/m9.figshare.6752873	https://doi.org/10.6084/m9.figshare.6752873	Quantification of neurite outgrowth	regions of neurite outgrowth	drg_data\neurite_masks\03_0501u_0p3_000p030_n.tif	figshare	doi:10.6084/m9.figshare.6752873	https://doi.org/10.6084/m9.figshare.6752873	Quantification of neurite outgrowth	central cell-body region of the explant	drg_data\explant_masks\03_0501u_0p3_000p030_x.tif	figshare	doi:10.6084/m9.figshare.6752873	https://doi.org/10.6084/m9.figshare.6752873	0.3	0.3
Dorsal Root Ganglion explants	Shallow gradient assay	Nano-Plotter 2.0	GESIM	Immunostaining and microscopy	Z1 fluorescence microscope	Zeiss	03_0502u	drg_data\images\03_0502u_0p3_000p030.tif	figshare	doi:10.6084/m9.figshare.6752873	https://doi.org/10.6084/m9.figshare.6752873	Quantification of neurite outgrowth	regions of neurite outgrowth	drg_data\neurite_masks\03_0502u_0p3_000p030_n.tif	figshare	doi:10.6084/m9.figshare.6752873	https://doi.org/10.6084/m9.figshare.6752873	Quantification of neurite outgrowth	central cell-body region of the explant	drg_data\explant_masks\03_0502u_0p3_000p030_x.tif	figshare	doi:10.6084/m9.figshare.6752873	https://doi.org/10.6084/m9.figshare.6752873	0.3	0.3
Dorsal Root Ganglion explants	Shallow gradient assay	Nano-Plotter 2.0	GESIM	Immunostaining and microscopy	Z1 fluorescence microscope	Zeiss	03_0503u	drg_data\images\03_0503u_0p3_000p030.tif	figshare	doi:10.6084/m9.figshare.6752873	https://doi.org/10.6084/m9.figshare.6752873	Quantification of neurite outgrowth	regions of neurite outgrowth	drg_data\neurite_masks\03_0503u_0p3_000p030_n.tif	figshare	doi:10.6084/m9.figshare.6752873	https://doi.org/10.6084/m9.figshare.6752873	Quantification of neurite outgrowth	central cell-body region of the explant	drg_data\explant_masks\03_0503u_0p3_000p030_x.tif	figshare	doi:10.6084/m9.figshare.6752873	https://doi.org/10.6084/m9.figshare.6752873	0.3	0.3
Dorsal Root Ganglion explants	Shallow gradient assay	Nano-Plotter 2.0	GESIM	Immunostaining and microscopy	Z1 fluorescence microscope	Zeiss	03_0504d	drg_data\images\03_0504d_0p3_000p030.tif	figshare	doi:10.6084/m9.figshare.6752873	https://doi.org/10.6084/m9.figshare.6752873	Quantification of neurite outgrowth	regions of neurite outgrowth	drg_data\neurite_masks\03_0504d_0p3_000p030_n.tif	figshare	doi:10.6084/m9.figshare.6752873	https://doi.org/10.6084/m9.figshare.6752873	Quantification of neurite outgrowth	central cell-body region of the explant	drg_data\explant_masks\03_0504d_0p3_000p030_x.tif	figshare	doi:10.6084/m9.figshare.6752873	https://doi.org/10.6084/m9.figshare.6752873	0.3	0.3
Dorsal Root Ganglion explants	Shallow gradient assay	Nano-Plotter 2.0	GESIM	Immunostaining and microscopy	Z1 fluorescence microscope	Zeiss	03_0505d	drg_data\images\03_0505d_0p3_000p030.tif	figshare	doi:10.6084/m9.figshare.6752873	https://doi.org/10.6084/m9.figshare.6752873	Quantification of neurite outgrowth	regions of neurite outgrowth	drg_data\neurite_masks\03_0505d_0p3_000p030_n.tif	figshare	doi:10.6084/m9.figshare.6752873	https://doi.org/10.6084/m9.figshare.6752873	Quantification of neurite outgrowth	central cell-body region of the explant	drg_data\explant_masks\03_0505d_0p3_000p030_x.tif	figshare	doi:10.6084/m9.figshare.6752873	https://doi.org/10.6084/m9.figshare.6752873	0.3	0.3
Dorsal Root Ganglion explants	Shallow gradient assay	Nano-Plotter 2.0	GESIM	Immunostaining and microscopy	Z1 fluorescence microscope	Zeiss	03_0506d	drg_data\images\03_0506d_0p3_000p030.tif	figshare	doi:10.6084/m9.figshare.6752873	https://doi.org/10.6084/m9.figshare.6752873	Quantification of neurite outgrowth	regions of neurite outgrowth	drg_data\neurite_masks\03_0506d_0p3_000p030_n.tif	figshare	doi:10.6084/m9.figshare.6752873	https://doi.org/10.6084/m9.figshare.6752873	Quantification of neurite outgrowth	central cell-body region of the explant	drg_data\explant_masks\03_0506d_0p3_000p030_x.tif	figshare	doi:10.6084/m9.figshare.6752873	https://doi.org/10.6084/m9.figshare.6752873	0.3	0.3
Dorsal Root Ganglion explants	Shallow gradient assay	Nano-Plotter 2.0	GESIM	Immunostaining and microscopy	Z1 fluorescence microscope	Zeiss	03_0602u	drg_data\images\03_0602u_0p3_000p030.tif	figshare	doi:10.6084/m9.figshare.6752873	https://doi.org/10.6084/m9.figshare.6752873	Quantification of neurite outgrowth	regions of neurite outgrowth	drg_data\neurite_masks\03_0602u_0p3_000p030_n.tif	figshare	doi:10.6084/m9.figshare.6752873	https://doi.org/10.6084/m9.figshare.6752873	Quantification of neurite outgrowth	central cell-body region of the explant	drg_data\explant_masks\03_0602u_0p3_000p030_x.tif	figshare	doi:10.6084/m9.figshare.6752873	https://doi.org/10.6084/m9.figshare.6752873	0.3	0.3
Dorsal Root Ganglion explants	Shallow gradient assay	Nano-Plotter 2.0	GESIM	Immunostaining and microscopy	Z1 fluorescence microscope	Zeiss	03_0603u	drg_data\images\03_0603u_0p3_000p030.tif	figshare	doi:10.6084/m9.figshare.6752873	https://doi.org/10.6084/m9.figshare.6752873	Quantification of neurite outgrowth	regions of neurite outgrowth	drg_data\neurite_masks\03_0603u_0p3_000p030_n.tif	figshare	doi:10.6084/m9.figshare.6752873	https://doi.org/10.6084/m9.figshare.6752873	Quantification of neurite outgrowth	central cell-body region of the explant	drg_data\explant_masks\03_0603u_0p3_000p030_x.tif	figshare	doi:10.6084/m9.figshare.6752873	https://doi.org/10.6084/m9.figshare.6752873	0.3	0.3
Dorsal Root Ganglion explants	Shallow gradient assay	Nano-Plotter 2.0	GESIM	Immunostaining and microscopy	Z1 fluorescence microscope	Zeiss	03_0604d	drg_data\images\03_0604d_0p3_000p030.tif	figshare	doi:10.6084/m9.figshare.6752873	https://doi.org/10.6084/m9.figshare.6752873	Quantification of neurite outgrowth	regions of neurite outgrowth	drg_data\neurite_masks\03_0604d_0p3_000p030_n.tif	figshare	doi:10.6084/m9.figshare.6752873	https://doi.org/10.6084/m9.figshare.6752873	Quantification of neurite outgrowth	central cell-body region of the explant	drg_data\explant_masks\03_0604d_0p3_000p030_x.tif	figshare	doi:10.6084/m9.figshare.6752873	https://doi.org/10.6084/m9.figshare.6752873	0.3	0.3
Dorsal Root Ganglion explants	Shallow gradient assay	Nano-Plotter 2.0	GESIM	Immunostaining and microscopy	Z1 fluorescence microscope	Zeiss	03_0605d	drg_data\images\03_0605d_0p3_000p030.tif	figshare	doi:10.6084/m9.figshare.6752873	https://doi.org/10.6084/m9.figshare.6752873	Quantification of neurite outgrowth	regions of neurite outgrowth	drg_data\neurite_masks\03_0605d_0p3_000p030_n.tif	figshare	doi:10.6084/m9.figshare.6752873	https://doi.org/10.6084/m9.figshare.6752873	Quantification of neurite outgrowth	central cell-body region of the explant	drg_data\explant_masks\03_0605d_0p3_000p030_x.tif	figshare	doi:10.6084/m9.figshare.6752873	https://doi.org/10.6084/m9.figshare.6752873	0.3	0.3
Dorsal Root Ganglion explants	Shallow gradient assay	Nano-Plotter 2.0	GESIM	Immunostaining and microscopy	Z1 fluorescence microscope	Zeiss	03_0606d	drg_data\images\03_0606d_0p3_000p030.tif	figshare	doi:10.6084/m9.figshare.6752873	https://doi.org/10.6084/m9.figshare.6752873	Quantification of neurite outgrowth	regions of neurite outgrowth	drg_data\neurite_masks\03_0606d_0p3_000p030_n.tif	figshare	doi:10.6084/m9.figshare.6752873	https://doi.org/10.6084/m9.figshare.6752873	Quantification of neurite outgrowth	central cell-body region of the explant	drg_data\explant_masks\03_0606d_0p3_000p030_x.tif	figshare	doi:10.6084/m9.figshare.6752873	https://doi.org/10.6084/m9.figshare.6752873	0.3	0.3
Dorsal Root Ganglion explants	Shallow gradient assay	Nano-Plotter 2.0	GESIM	Immunostaining and microscopy	Z1 fluorescence microscope	Zeiss	03_0701u	drg_data\images\03_0701u_0p3_000p100.tif	figshare	doi:10.6084/m9.figshare.6752873	https://doi.org/10.6084/m9.figshare.6752873	Quantification of neurite outgrowth	regions of neurite outgrowth	drg_data\neurite_masks\03_0701u_0p3_000p100_n.tif	figshare	doi:10.6084/m9.figshare.6752873	https://doi.org/10.6084/m9.figshare.6752873	Quantification of neurite outgrowth	central cell-body region of the explant	drg_data\explant_masks\03_0701u_0p3_000p100_x.tif	figshare	doi:10.6084/m9.figshare.6752873	https://doi.org/10.6084/m9.figshare.6752873	0.3	0.1
Dorsal Root Ganglion explants	Shallow gradient assay	Nano-Plotter 2.0	GESIM	Immunostaining and microscopy	Z1 fluorescence microscope	Zeiss	03_0702u	drg_data\images\03_0702u_0p3_000p100.tif	figshare	doi:10.6084/m9.figshare.6752873	https://doi.org/10.6084/m9.figshare.6752873	Quantification of neurite outgrowth	regions of neurite outgrowth	drg_data\neurite_masks\03_0702u_0p3_000p100_n.tif	figshare	doi:10.6084/m9.figshare.6752873	https://doi.org/10.6084/m9.figshare.6752873	Quantification of neurite outgrowth	central cell-body region of the explant	drg_data\explant_masks\03_0702u_0p3_000p100_x.tif	figshare	doi:10.6084/m9.figshare.6752873	https://doi.org/10.6084/m9.figshare.6752873	0.3	0.1
Dorsal Root Ganglion explants	Shallow gradient assay	Nano-Plotter 2.0	GESIM	Immunostaining and microscopy	Z1 fluorescence microscope	Zeiss	03_0703u	drg_data\images\03_0703u_0p3_000p100.tif	figshare	doi:10.6084/m9.figshare.6752873	https://doi.org/10.6084/m9.figshare.6752873	Quantification of neurite outgrowth	regions of neurite outgrowth	drg_data\neurite_masks\03_0703u_0p3_000p100_n.tif	figshare	doi:10.6084/m9.figshare.6752873	https://doi.org/10.6084/m9.figshare.6752873	Quantification of neurite outgrowth	central cell-body region of the explant	drg_data\explant_masks\03_0703u_0p3_000p100_x.tif	figshare	doi:10.6084/m9.figshare.6752873	https://doi.org/10.6084/m9.figshare.6752873	0.3	0.1
Dorsal Root Ganglion explants	Shallow gradient assay	Nano-Plotter 2.0	GESIM	Immunostaining and microscopy	Z1 fluorescence microscope	Zeiss	03_0704d	drg_data\images\03_0704d_0p3_000p100.tif	figshare	doi:10.6084/m9.figshare.6752873	https://doi.org/10.6084/m9.figshare.6752873	Quantification of neurite outgrowth	regions of neurite outgrowth	drg_data\neurite_masks\03_0704d_0p3_000p100_n.tif	figshare	doi:10.6084/m9.figshare.6752873	https://doi.org/10.6084/m9.figshare.6752873	Quantification of neurite outgrowth	central cell-body region of the explant	drg_data\explant_masks\03_0704d_0p3_000p100_x.tif	figshare	doi:10.6084/m9.figshare.6752873	https://doi.org/10.6084/m9.figshare.6752873	0.3	0.1
Dorsal Root Ganglion explants	Shallow gradient assay	Nano-Plotter 2.0	GESIM	Immunostaining and microscopy	Z1 fluorescence microscope	Zeiss	03_0705d	drg_data\images\03_0705d_0p3_000p100.tif	figshare	doi:10.6084/m9.figshare.6752873	https://doi.org/10.6084/m9.figshare.6752873	Quantification of neurite outgrowth	regions of neurite outgrowth	drg_data\neurite_masks\03_0705d_0p3_000p100_n.tif	figshare	doi:10.6084/m9.figshare.6752873	https://doi.org/10.6084/m9.figshare.6752873	Quantification of neurite outgrowth	central cell-body region of the explant	drg_data\explant_masks\03_0705d_0p3_000p100_x.tif	figshare	doi:10.6084/m9.figshare.6752873	https://doi.org/10.6084/m9.figshare.6752873	0.3	0.1
Dorsal Root Ganglion explants	Shallow gradient assay	Nano-Plotter 2.0	GESIM	Immunostaining and microscopy	Z1 fluorescence microscope	Zeiss	03_0706d	drg_data\images\03_0706d_0p3_000p100.tif	figshare	doi:10.6084/m9.figshare.6752873	https://doi.org/10.6084/m9.figshare.6752873	Quantification of neurite outgrowth	regions of neurite outgrowth	drg_data\neurite_masks\03_0706d_0p3_000p100_n.tif	figshare	doi:10.6084/m9.figshare.6752873	https://doi.org/10.6084/m9.figshare.6752873	Quantification of neurite outgrowth	central cell-body region of the explant	drg_data\explant_masks\03_0706d_0p3_000p100_x.tif	figshare	doi:10.6084/m9.figshare.6752873	https://doi.org/10.6084/m9.figshare.6752873	0.3	0.1
Dorsal Root Ganglion explants	Shallow gradient assay	Nano-Plotter 2.0	GESIM	Immunostaining and microscopy	Z1 fluorescence microscope	Zeiss	03_0801u	drg_data\images\03_0801u_0p3_000p100.tif	figshare	doi:10.6084/m9.figshare.6752873	https://doi.org/10.6084/m9.figshare.6752873	Quantification of neurite outgrowth	regions of neurite outgrowth	drg_data\neurite_masks\03_0801u_0p3_000p100_n.tif	figshare	doi:10.6084/m9.figshare.6752873	https://doi.org/10.6084/m9.figshare.6752873	Quantification of neurite outgrowth	central cell-body region of the explant	drg_data\explant_masks\03_0801u_0p3_000p100_x.tif	figshare	doi:10.6084/m9.figshare.6752873	https://doi.org/10.6084/m9.figshare.6752873	0.3	0.1
Dorsal Root Ganglion explants	Shallow gradient assay	Nano-Plotter 2.0	GESIM	Immunostaining and microscopy	Z1 fluorescence microscope	Zeiss	03_0802u	drg_data\images\03_0802u_0p3_000p100.tif	figshare	doi:10.6084/m9.figshare.6752873	https://doi.org/10.6084/m9.figshare.6752873	Quantification of neurite outgrowth	regions of neurite outgrowth	drg_data\neurite_masks\03_0802u_0p3_000p100_n.tif	figshare	doi:10.6084/m9.figshare.6752873	https://doi.org/10.6084/m9.figshare.6752873	Quantification of neurite outgrowth	central cell-body region of the explant	drg_data\explant_masks\03_0802u_0p3_000p100_x.tif	figshare	doi:10.6084/m9.figshare.6752873	https://doi.org/10.6084/m9.figshare.6752873	0.3	0.1
Dorsal Root Ganglion explants	Shallow gradient assay	Nano-Plotter 2.0	GESIM	Immunostaining and microscopy	Z1 fluorescence microscope	Zeiss	03_0803u	drg_data\images\03_0803u_0p3_000p100.tif	figshare	doi:10.6084/m9.figshare.6752873	https://doi.org/10.6084/m9.figshare.6752873	Quantification of neurite outgrowth	regions of neurite outgrowth	drg_data\neurite_masks\03_0803u_0p3_000p100_n.tif	figshare	doi:10.6084/m9.figshare.6752873	https://doi.org/10.6084/m9.figshare.6752873	Quantification of neurite outgrowth	central cell-body region of the explant	drg_data\explant_masks\03_0803u_0p3_000p100_x.tif	figshare	doi:10.6084/m9.figshare.6752873	https://doi.org/10.6084/m9.figshare.6752873	0.3	0.1
Dorsal Root Ganglion explants	Shallow gradient assay	Nano-Plotter 2.0	GESIM	Immunostaining and microscopy	Z1 fluorescence microscope	Zeiss	03_0804d	drg_data\images\03_0804d_0p3_000p100.tif	figshare	doi:10.6084/m9.figshare.6752873	https://doi.org/10.6084/m9.figshare.6752873	Quantification of neurite outgrowth	regions of neurite outgrowth	drg_data\neurite_masks\03_0804d_0p3_000p100_n.tif	figshare	doi:10.6084/m9.figshare.6752873	https://doi.org/10.6084/m9.figshare.6752873	Quantification of neurite outgrowth	central cell-body region of the explant	drg_data\explant_masks\03_0804d_0p3_000p100_x.tif	figshare	doi:10.6084/m9.figshare.6752873	https://doi.org/10.6084/m9.figshare.6752873	0.3	0.1
Dorsal Root Ganglion explants	Shallow gradient assay	Nano-Plotter 2.0	GESIM	Immunostaining and microscopy	Z1 fluorescence microscope	Zeiss	03_0805d	drg_data\images\03_0805d_0p3_000p100.tif	figshare	doi:10.6084/m9.figshare.6752873	https://doi.org/10.6084/m9.figshare.6752873	Quantification of neurite outgrowth	regions of neurite outgrowth	drg_data\neurite_masks\03_0805d_0p3_000p100_n.tif	figshare	doi:10.6084/m9.figshare.6752873	https://doi.org/10.6084/m9.figshare.6752873	Quantification of neurite outgrowth	central cell-body region of the explant	drg_data\explant_masks\03_0805d_0p3_000p100_x.tif	figshare	doi:10.6084/m9.figshare.6752873	https://doi.org/10.6084/m9.figshare.6752873	0.3	0.1
Dorsal Root Ganglion explants	Shallow gradient assay	Nano-Plotter 2.0	GESIM	Immunostaining and microscopy	Z1 fluorescence microscope	Zeiss	03_0806d	drg_data\images\03_0806d_0p3_000p100.tif	figshare	doi:10.6084/m9.figshare.6752873	https://doi.org/10.6084/m9.figshare.6752873	Quantification of neurite outgrowth	regions of neurite outgrowth	drg_data\neurite_masks\03_0806d_0p3_000p100_n.tif	figshare	doi:10.6084/m9.figshare.6752873	https://doi.org/10.6084/m9.figshare.6752873	Quantification of neurite outgrowth	central cell-body region of the explant	drg_data\explant_masks\03_0806d_0p3_000p100_x.tif	figshare	doi:10.6084/m9.figshare.6752873	https://doi.org/10.6084/m9.figshare.6752873	0.3	0.1
Dorsal Root Ganglion explants	Shallow gradient assay	Nano-Plotter 2.0	GESIM	Immunostaining and microscopy	Z1 fluorescence microscope	Zeiss	03_0901u	drg_data\images\03_0901u_0p3_000p300.tif	figshare	doi:10.6084/m9.figshare.6752873	https://doi.org/10.6084/m9.figshare.6752873	Quantification of neurite outgrowth	regions of neurite outgrowth	drg_data\neurite_masks\03_0901u_0p3_000p300_n.tif	figshare	doi:10.6084/m9.figshare.6752873	https://doi.org/10.6084/m9.figshare.6752873	Quantification of neurite outgrowth	central cell-body region of the explant	drg_data\explant_masks\03_0901u_0p3_000p300_x.tif	figshare	doi:10.6084/m9.figshare.6752873	https://doi.org/10.6084/m9.figshare.6752873	0.3	0.3
Dorsal Root Ganglion explants	Shallow gradient assay	Nano-Plotter 2.0	GESIM	Immunostaining and microscopy	Z1 fluorescence microscope	Zeiss	03_0902u	drg_data\images\03_0902u_0p3_000p300.tif	figshare	doi:10.6084/m9.figshare.6752873	https://doi.org/10.6084/m9.figshare.6752873	Quantification of neurite outgrowth	regions of neurite outgrowth	drg_data\neurite_masks\03_0902u_0p3_000p300_n.tif	figshare	doi:10.6084/m9.figshare.6752873	https://doi.org/10.6084/m9.figshare.6752873	Quantification of neurite outgrowth	central cell-body region of the explant	drg_data\explant_masks\03_0902u_0p3_000p300_x.tif	figshare	doi:10.6084/m9.figshare.6752873	https://doi.org/10.6084/m9.figshare.6752873	0.3	0.3
Dorsal Root Ganglion explants	Shallow gradient assay	Nano-Plotter 2.0	GESIM	Immunostaining and microscopy	Z1 fluorescence microscope	Zeiss	03_0903u	drg_data\images\03_0903u_0p3_000p300.tif	figshare	doi:10.6084/m9.figshare.6752873	https://doi.org/10.6084/m9.figshare.6752873	Quantification of neurite outgrowth	regions of neurite outgrowth	drg_data\neurite_masks\03_0903u_0p3_000p300_n.tif	figshare	doi:10.6084/m9.figshare.6752873	https://doi.org/10.6084/m9.figshare.6752873	Quantification of neurite outgrowth	central cell-body region of the explant	drg_data\explant_masks\03_0903u_0p3_000p300_x.tif	figshare	doi:10.6084/m9.figshare.6752873	https://doi.org/10.6084/m9.figshare.6752873	0.3	0.3
Dorsal Root Ganglion explants	Shallow gradient assay	Nano-Plotter 2.0	GESIM	Immunostaining and microscopy	Z1 fluorescence microscope	Zeiss	03_0904d	drg_data\images\03_0904d_0p3_000p300.tif	figshare	doi:10.6084/m9.figshare.6752873	https://doi.org/10.6084/m9.figshare.6752873	Quantification of neurite outgrowth	regions of neurite outgrowth	drg_data\neurite_masks\03_0904d_0p3_000p300_n.tif	figshare	doi:10.6084/m9.figshare.6752873	https://doi.org/10.6084/m9.figshare.6752873	Quantification of neurite outgrowth	central cell-body region of the explant	drg_data\explant_masks\03_0904d_0p3_000p300_x.tif	figshare	doi:10.6084/m9.figshare.6752873	https://doi.org/10.6084/m9.figshare.6752873	0.3	0.3
Dorsal Root Ganglion explants	Shallow gradient assay	Nano-Plotter 2.0	GESIM	Immunostaining and microscopy	Z1 fluorescence microscope	Zeiss	03_0905d	drg_data\images\03_0905d_0p3_000p300.tif	figshare	doi:10.6084/m9.figshare.6752873	https://doi.org/10.6084/m9.figshare.6752873	Quantification of neurite outgrowth	regions of neurite outgrowth	drg_data\neurite_masks\03_0905d_0p3_000p300_n.tif	figshare	doi:10.6084/m9.figshare.6752873	https://doi.org/10.6084/m9.figshare.6752873	Quantification of neurite outgrowth	central cell-body region of the explant	drg_data\explant_masks\03_0905d_0p3_000p300_x.tif	figshare	doi:10.6084/m9.figshare.6752873	https://doi.org/10.6084/m9.figshare.6752873	0.3	0.3
Dorsal Root Ganglion explants	Shallow gradient assay	Nano-Plotter 2.0	GESIM	Immunostaining and microscopy	Z1 fluorescence microscope	Zeiss	03_0906d	drg_data\images\03_0906d_0p3_000p300.tif	figshare	doi:10.6084/m9.figshare.6752873	https://doi.org/10.6084/m9.figshare.6752873	Quantification of neurite outgrowth	regions of neurite outgrowth	drg_data\neurite_masks\03_0906d_0p3_000p300_n.tif	figshare	doi:10.6084/m9.figshare.6752873	https://doi.org/10.6084/m9.figshare.6752873	Quantification of neurite outgrowth	central cell-body region of the explant	drg_data\explant_masks\03_0906d_0p3_000p300_x.tif	figshare	doi:10.6084/m9.figshare.6752873	https://doi.org/10.6084/m9.figshare.6752873	0.3	0.3
Dorsal Root Ganglion explants	Shallow gradient assay	Nano-Plotter 2.0	GESIM	Immunostaining and microscopy	Z1 fluorescence microscope	Zeiss	03_1001u	drg_data\images\03_1001u_0p3_000p300.tif	figshare	doi:10.6084/m9.figshare.6752873	https://doi.org/10.6084/m9.figshare.6752873	Quantification of neurite outgrowth	regions of neurite outgrowth	drg_data\neurite_masks\03_1001u_0p3_000p300_n.tif	figshare	doi:10.6084/m9.figshare.6752873	https://doi.org/10.6084/m9.figshare.6752873	Quantification of neurite outgrowth	central cell-body region of the explant	drg_data\explant_masks\03_1001u_0p3_000p300_x.tif	figshare	doi:10.6084/m9.figshare.6752873	https://doi.org/10.6084/m9.figshare.6752873	0.3	0.3
Dorsal Root Ganglion explants	Shallow gradient assay	Nano-Plotter 2.0	GESIM	Immunostaining and microscopy	Z1 fluorescence microscope	Zeiss	03_1002u	drg_data\images\03_1002u_0p3_000p300.tif	figshare	doi:10.6084/m9.figshare.6752873	https://doi.org/10.6084/m9.figshare.6752873	Quantification of neurite outgrowth	regions of neurite outgrowth	drg_data\neurite_masks\03_1002u_0p3_000p300_n.tif	figshare	doi:10.6084/m9.figshare.6752873	https://doi.org/10.6084/m9.figshare.6752873	Quantification of neurite outgrowth	central cell-body region of the explant	drg_data\explant_masks\03_1002u_0p3_000p300_x.tif	figshare	doi:10.6084/m9.figshare.6752873	https://doi.org/10.6084/m9.figshare.6752873	0.3	0.3
Dorsal Root Ganglion explants	Shallow gradient assay	Nano-Plotter 2.0	GESIM	Immunostaining and microscopy	Z1 fluorescence microscope	Zeiss	03_1003u	drg_data\images\03_1003u_0p3_000p300.tif	figshare	doi:10.6084/m9.figshare.6752873	https://doi.org/10.6084/m9.figshare.6752873	Quantification of neurite outgrowth	regions of neurite outgrowth	drg_data\neurite_masks\03_1003u_0p3_000p300_n.tif	figshare	doi:10.6084/m9.figshare.6752873	https://doi.org/10.6084/m9.figshare.6752873	Quantification of neurite outgrowth	central cell-body region of the explant	drg_data\explant_masks\03_1003u_0p3_000p300_x.tif	figshare	doi:10.6084/m9.figshare.6752873	https://doi.org/10.6084/m9.figshare.6752873	0.3	0.3
Dorsal Root Ganglion explants	Shallow gradient assay	Nano-Plotter 2.0	GESIM	Immunostaining and microscopy	Z1 fluorescence microscope	Zeiss	03_1004d	drg_data\images\03_1004d_0p3_000p300.tif	figshare	doi:10.6084/m9.figshare.6752873	https://doi.org/10.6084/m9.figshare.6752873	Quantification of neurite outgrowth	regions of neurite outgrowth	drg_data\neurite_masks\03_1004d_0p3_000p300_n.tif	figshare	doi:10.6084/m9.figshare.6752873	https://doi.org/10.6084/m9.figshare.6752873	Quantification of neurite outgrowth	central cell-body region of the explant	drg_data\explant_masks\03_1004d_0p3_000p300_x.tif	figshare	doi:10.6084/m9.figshare.6752873	https://doi.org/10.6084/m9.figshare.6752873	0.3	0.3
Dorsal Root Ganglion explants	Shallow gradient assay	Nano-Plotter 2.0	GESIM	Immunostaining and microscopy	Z1 fluorescence microscope	Zeiss	03_1005d	drg_data\images\03_1005d_0p3_000p300.tif	figshare	doi:10.6084/m9.figshare.6752873	https://doi.org/10.6084/m9.figshare.6752873	Quantification of neurite outgrowth	regions of neurite outgrowth	drg_data\neurite_masks\03_1005d_0p3_000p300_n.tif	figshare	doi:10.6084/m9.figshare.6752873	https://doi.org/10.6084/m9.figshare.6752873	Quantification of neurite outgrowth	central cell-body region of the explant	drg_data\explant_masks\03_1005d_0p3_000p300_x.tif	figshare	doi:10.6084/m9.figshare.6752873	https://doi.org/10.6084/m9.figshare.6752873	0.3	0.3
Dorsal Root Ganglion explants	Shallow gradient assay	Nano-Plotter 2.0	GESIM	Immunostaining and microscopy	Z1 fluorescence microscope	Zeiss	03_1006d	drg_data\images\03_1006d_0p3_000p300.tif	figshare	doi:10.6084/m9.figshare.6752873	https://doi.org/10.6084/m9.figshare.6752873	Quantification of neurite outgrowth	regions of neurite outgrowth	drg_data\neurite_masks\03_1006d_0p3_000p300_n.tif	figshare	doi:10.6084/m9.figshare.6752873	https://doi.org/10.6084/m9.figshare.6752873	Quantification of neurite outgrowth	central cell-body region of the explant	drg_data\explant_masks\03_1006d_0p3_000p300_x.tif	figshare	doi:10.6084/m9.figshare.6752873	https://doi.org/10.6084/m9.figshare.6752873	0.3	0.3
Dorsal Root Ganglion explants	Shallow gradient assay	Nano-Plotter 2.0	GESIM	Immunostaining and microscopy	Z1 fluorescence microscope	Zeiss	03_1101u	drg_data\images\03_1101u_0p3_001p000.tif	figshare	doi:10.6084/m9.figshare.6752873	https://doi.org/10.6084/m9.figshare.6752873	Quantification of neurite outgrowth	regions of neurite outgrowth	drg_data\neurite_masks\03_1101u_0p3_001p000_n.tif	figshare	doi:10.6084/m9.figshare.6752873	https://doi.org/10.6084/m9.figshare.6752873	Quantification of neurite outgrowth	central cell-body region of the explant	drg_data\explant_masks\03_1101u_0p3_001p000_x.tif	figshare	doi:10.6084/m9.figshare.6752873	https://doi.org/10.6084/m9.figshare.6752873	0.3	1
Dorsal Root Ganglion explants	Shallow gradient assay	Nano-Plotter 2.0	GESIM	Immunostaining and microscopy	Z1 fluorescence microscope	Zeiss	03_1102u	drg_data\images\03_1102u_0p3_001p000.tif	figshare	doi:10.6084/m9.figshare.6752873	https://doi.org/10.6084/m9.figshare.6752873	Quantification of neurite outgrowth	regions of neurite outgrowth	drg_data\neurite_masks\03_1102u_0p3_001p000_n.tif	figshare	doi:10.6084/m9.figshare.6752873	https://doi.org/10.6084/m9.figshare.6752873	Quantification of neurite outgrowth	central cell-body region of the explant	drg_data\explant_masks\03_1102u_0p3_001p000_x.tif	figshare	doi:10.6084/m9.figshare.6752873	https://doi.org/10.6084/m9.figshare.6752873	0.3	1
Dorsal Root Ganglion explants	Shallow gradient assay	Nano-Plotter 2.0	GESIM	Immunostaining and microscopy	Z1 fluorescence microscope	Zeiss	03_1103u	drg_data\images\03_1103u_0p3_001p000.tif	figshare	doi:10.6084/m9.figshare.6752873	https://doi.org/10.6084/m9.figshare.6752873	Quantification of neurite outgrowth	regions of neurite outgrowth	drg_data\neurite_masks\03_1103u_0p3_001p000_n.tif	figshare	doi:10.6084/m9.figshare.6752873	https://doi.org/10.6084/m9.figshare.6752873	Quantification of neurite outgrowth	central cell-body region of the explant	drg_data\explant_masks\03_1103u_0p3_001p000_x.tif	figshare	doi:10.6084/m9.figshare.6752873	https://doi.org/10.6084/m9.figshare.6752873	0.3	1
Dorsal Root Ganglion explants	Shallow gradient assay	Nano-Plotter 2.0	GESIM	Immunostaining and microscopy	Z1 fluorescence microscope	Zeiss	03_1104d	drg_data\images\03_1104d_0p3_001p000.tif	figshare	doi:10.6084/m9.figshare.6752873	https://doi.org/10.6084/m9.figshare.6752873	Quantification of neurite outgrowth	regions of neurite outgrowth	drg_data\neurite_masks\03_1104d_0p3_001p000_n.tif	figshare	doi:10.6084/m9.figshare.6752873	https://doi.org/10.6084/m9.figshare.6752873	Quantification of neurite outgrowth	central cell-body region of the explant	drg_data\explant_masks\03_1104d_0p3_001p000_x.tif	figshare	doi:10.6084/m9.figshare.6752873	https://doi.org/10.6084/m9.figshare.6752873	0.3	1
Dorsal Root Ganglion explants	Shallow gradient assay	Nano-Plotter 2.0	GESIM	Immunostaining and microscopy	Z1 fluorescence microscope	Zeiss	03_1105d	drg_data\images\03_1105d_0p3_001p000.tif	figshare	doi:10.6084/m9.figshare.6752873	https://doi.org/10.6084/m9.figshare.6752873	Quantification of neurite outgrowth	regions of neurite outgrowth	drg_data\neurite_masks\03_1105d_0p3_001p000_n.tif	figshare	doi:10.6084/m9.figshare.6752873	https://doi.org/10.6084/m9.figshare.6752873	Quantification of neurite outgrowth	central cell-body region of the explant	drg_data\explant_masks\03_1105d_0p3_001p000_x.tif	figshare	doi:10.6084/m9.figshare.6752873	https://doi.org/10.6084/m9.figshare.6752873	0.3	1
Dorsal Root Ganglion explants	Shallow gradient assay	Nano-Plotter 2.0	GESIM	Immunostaining and microscopy	Z1 fluorescence microscope	Zeiss	03_1106d	drg_data\images\03_1106d_0p3_001p000.tif	figshare	doi:10.6084/m9.figshare.6752873	https://doi.org/10.6084/m9.figshare.6752873	Quantification of neurite outgrowth	regions of neurite outgrowth	drg_data\neurite_masks\03_1106d_0p3_001p000_n.tif	figshare	doi:10.6084/m9.figshare.6752873	https://doi.org/10.6084/m9.figshare.6752873	Quantification of neurite outgrowth	central cell-body region of the explant	drg_data\explant_masks\03_1106d_0p3_001p000_x.tif	figshare	doi:10.6084/m9.figshare.6752873	https://doi.org/10.6084/m9.figshare.6752873	0.3	1
Dorsal Root Ganglion explants	Shallow gradient assay	Nano-Plotter 2.0	GESIM	Immunostaining and microscopy	Z1 fluorescence microscope	Zeiss	03_1201u	drg_data\images\03_1201u_0p3_001p000.tif	figshare	doi:10.6084/m9.figshare.6752873	https://doi.org/10.6084/m9.figshare.6752873	Quantification of neurite outgrowth	regions of neurite outgrowth	drg_data\neurite_masks\03_1201u_0p3_001p000_n.tif	figshare	doi:10.6084/m9.figshare.6752873	https://doi.org/10.6084/m9.figshare.6752873	Quantification of neurite outgrowth	central cell-body region of the explant	drg_data\explant_masks\03_1201u_0p3_001p000_x.tif	figshare	doi:10.6084/m9.figshare.6752873	https://doi.org/10.6084/m9.figshare.6752873	0.3	1
Dorsal Root Ganglion explants	Shallow gradient assay	Nano-Plotter 2.0	GESIM	Immunostaining and microscopy	Z1 fluorescence microscope	Zeiss	03_1202u	drg_data\images\03_1202u_0p3_001p000.tif	figshare	doi:10.6084/m9.figshare.6752873	https://doi.org/10.6084/m9.figshare.6752873	Quantification of neurite outgrowth	regions of neurite outgrowth	drg_data\neurite_masks\03_1202u_0p3_001p000_n.tif	figshare	doi:10.6084/m9.figshare.6752873	https://doi.org/10.6084/m9.figshare.6752873	Quantification of neurite outgrowth	central cell-body region of the explant	drg_data\explant_masks\03_1202u_0p3_001p000_x.tif	figshare	doi:10.6084/m9.figshare.6752873	https://doi.org/10.6084/m9.figshare.6752873	0.3	1
Dorsal Root Ganglion explants	Shallow gradient assay	Nano-Plotter 2.0	GESIM	Immunostaining and microscopy	Z1 fluorescence microscope	Zeiss	03_1203u	drg_data\images\03_1203u_0p3_001p000.tif	figshare	doi:10.6084/m9.figshare.6752873	https://doi.org/10.6084/m9.figshare.6752873	Quantification of neurite outgrowth	regions of neurite outgrowth	drg_data\neurite_masks\03_1203u_0p3_001p000_n.tif	figshare	doi:10.6084/m9.figshare.6752873	https://doi.org/10.6084/m9.figshare.6752873	Quantification of neurite outgrowth	central cell-body region of the explant	drg_data\explant_masks\03_1203u_0p3_001p000_x.tif	figshare	doi:10.6084/m9.figshare.6752873	https://doi.org/10.6084/m9.figshare.6752873	0.3	1
Dorsal Root Ganglion explants	Shallow gradient assay	Nano-Plotter 2.0	GESIM	Immunostaining and microscopy	Z1 fluorescence microscope	Zeiss	03_1204d	drg_data\images\03_1204d_0p3_001p000.tif	figshare	doi:10.6084/m9.figshare.6752873	https://doi.org/10.6084/m9.figshare.6752873	Quantification of neurite outgrowth	regions of neurite outgrowth	drg_data\neurite_masks\03_1204d_0p3_001p000_n.tif	figshare	doi:10.6084/m9.figshare.6752873	https://doi.org/10.6084/m9.figshare.6752873	Quantification of neurite outgrowth	central cell-body region of the explant	drg_data\explant_masks\03_1204d_0p3_001p000_x.tif	figshare	doi:10.6084/m9.figshare.6752873	https://doi.org/10.6084/m9.figshare.6752873	0.3	1
Dorsal Root Ganglion explants	Shallow gradient assay	Nano-Plotter 2.0	GESIM	Immunostaining and microscopy	Z1 fluorescence microscope	Zeiss	03_1205d	drg_data\images\03_1205d_0p3_001p000.tif	figshare	doi:10.6084/m9.figshare.6752873	https://doi.org/10.6084/m9.figshare.6752873	Quantification of neurite outgrowth	regions of neurite outgrowth	drg_data\neurite_masks\03_1205d_0p3_001p000_n.tif	figshare	doi:10.6084/m9.figshare.6752873	https://doi.org/10.6084/m9.figshare.6752873	Quantification of neurite outgrowth	central cell-body region of the explant	drg_data\explant_masks\03_1205d_0p3_001p000_x.tif	figshare	doi:10.6084/m9.figshare.6752873	https://doi.org/10.6084/m9.figshare.6752873	0.3	1
Dorsal Root Ganglion explants	Shallow gradient assay	Nano-Plotter 2.0	GESIM	Immunostaining and microscopy	Z1 fluorescence microscope	Zeiss	03_1206d	drg_data\images\03_1206d_0p3_001p000.tif	figshare	doi:10.6084/m9.figshare.6752873	https://doi.org/10.6084/m9.figshare.6752873	Quantification of neurite outgrowth	regions of neurite outgrowth	drg_data\neurite_masks\03_1206d_0p3_001p000_n.tif	figshare	doi:10.6084/m9.figshare.6752873	https://doi.org/10.6084/m9.figshare.6752873	Quantification of neurite outgrowth	central cell-body region of the explant	drg_data\explant_masks\03_1206d_0p3_001p000_x.tif	figshare	doi:10.6084/m9.figshare.6752873	https://doi.org/10.6084/m9.figshare.6752873	0.3	1
Dorsal Root Ganglion explants	Shallow gradient assay	Nano-Plotter 2.0	GESIM	Immunostaining and microscopy	Z1 fluorescence microscope	Zeiss	03_1301u	drg_data\images\03_1301u_0p3_003p000.tif	figshare	doi:10.6084/m9.figshare.6752873	https://doi.org/10.6084/m9.figshare.6752873	Quantification of neurite outgrowth	regions of neurite outgrowth	drg_data\neurite_masks\03_1301u_0p3_003p000_n.tif	figshare	doi:10.6084/m9.figshare.6752873	https://doi.org/10.6084/m9.figshare.6752873	Quantification of neurite outgrowth	central cell-body region of the explant	drg_data\explant_masks\03_1301u_0p3_003p000_x.tif	figshare	doi:10.6084/m9.figshare.6752873	https://doi.org/10.6084/m9.figshare.6752873	0.3	3
Dorsal Root Ganglion explants	Shallow gradient assay	Nano-Plotter 2.0	GESIM	Immunostaining and microscopy	Z1 fluorescence microscope	Zeiss	03_1302u	drg_data\images\03_1302u_0p3_003p000.tif	figshare	doi:10.6084/m9.figshare.6752873	https://doi.org/10.6084/m9.figshare.6752873	Quantification of neurite outgrowth	regions of neurite outgrowth	drg_data\neurite_masks\03_1302u_0p3_003p000_n.tif	figshare	doi:10.6084/m9.figshare.6752873	https://doi.org/10.6084/m9.figshare.6752873	Quantification of neurite outgrowth	central cell-body region of the explant	drg_data\explant_masks\03_1302u_0p3_003p000_x.tif	figshare	doi:10.6084/m9.figshare.6752873	https://doi.org/10.6084/m9.figshare.6752873	0.3	3
Dorsal Root Ganglion explants	Shallow gradient assay	Nano-Plotter 2.0	GESIM	Immunostaining and microscopy	Z1 fluorescence microscope	Zeiss	03_1303u	drg_data\images\03_1303u_0p3_003p000.tif	figshare	doi:10.6084/m9.figshare.6752873	https://doi.org/10.6084/m9.figshare.6752873	Quantification of neurite outgrowth	regions of neurite outgrowth	drg_data\neurite_masks\03_1303u_0p3_003p000_n.tif	figshare	doi:10.6084/m9.figshare.6752873	https://doi.org/10.6084/m9.figshare.6752873	Quantification of neurite outgrowth	central cell-body region of the explant	drg_data\explant_masks\03_1303u_0p3_003p000_x.tif	figshare	doi:10.6084/m9.figshare.6752873	https://doi.org/10.6084/m9.figshare.6752873	0.3	3
Dorsal Root Ganglion explants	Shallow gradient assay	Nano-Plotter 2.0	GESIM	Immunostaining and microscopy	Z1 fluorescence microscope	Zeiss	03_1304d	drg_data\images\03_1304d_0p3_003p000.tif	figshare	doi:10.6084/m9.figshare.6752873	https://doi.org/10.6084/m9.figshare.6752873	Quantification of neurite outgrowth	regions of neurite outgrowth	drg_data\neurite_masks\03_1304d_0p3_003p000_n.tif	figshare	doi:10.6084/m9.figshare.6752873	https://doi.org/10.6084/m9.figshare.6752873	Quantification of neurite outgrowth	central cell-body region of the explant	drg_data\explant_masks\03_1304d_0p3_003p000_x.tif	figshare	doi:10.6084/m9.figshare.6752873	https://doi.org/10.6084/m9.figshare.6752873	0.3	3
Dorsal Root Ganglion explants	Shallow gradient assay	Nano-Plotter 2.0	GESIM	Immunostaining and microscopy	Z1 fluorescence microscope	Zeiss	03_1305d	drg_data\images\03_1305d_0p3_003p000.tif	figshare	doi:10.6084/m9.figshare.6752873	https://doi.org/10.6084/m9.figshare.6752873	Quantification of neurite outgrowth	regions of neurite outgrowth	drg_data\neurite_masks\03_1305d_0p3_003p000_n.tif	figshare	doi:10.6084/m9.figshare.6752873	https://doi.org/10.6084/m9.figshare.6752873	Quantification of neurite outgrowth	central cell-body region of the explant	drg_data\explant_masks\03_1305d_0p3_003p000_x.tif	figshare	doi:10.6084/m9.figshare.6752873	https://doi.org/10.6084/m9.figshare.6752873	0.3	3
Dorsal Root Ganglion explants	Shallow gradient assay	Nano-Plotter 2.0	GESIM	Immunostaining and microscopy	Z1 fluorescence microscope	Zeiss	03_1306d	drg_data\images\03_1306d_0p3_003p000.tif	figshare	doi:10.6084/m9.figshare.6752873	https://doi.org/10.6084/m9.figshare.6752873	Quantification of neurite outgrowth	regions of neurite outgrowth	drg_data\neurite_masks\03_1306d_0p3_003p000_n.tif	figshare	doi:10.6084/m9.figshare.6752873	https://doi.org/10.6084/m9.figshare.6752873	Quantification of neurite outgrowth	central cell-body region of the explant	drg_data\explant_masks\03_1306d_0p3_003p000_x.tif	figshare	doi:10.6084/m9.figshare.6752873	https://doi.org/10.6084/m9.figshare.6752873	0.3	3
Dorsal Root Ganglion explants	Shallow gradient assay	Nano-Plotter 2.0	GESIM	Immunostaining and microscopy	Z1 fluorescence microscope	Zeiss	03_1401u	drg_data\images\03_1401u_0p3_003p000.tif	figshare	doi:10.6084/m9.figshare.6752873	https://doi.org/10.6084/m9.figshare.6752873	Quantification of neurite outgrowth	regions of neurite outgrowth	drg_data\neurite_masks\03_1401u_0p3_003p000_n.tif	figshare	doi:10.6084/m9.figshare.6752873	https://doi.org/10.6084/m9.figshare.6752873	Quantification of neurite outgrowth	central cell-body region of the explant	drg_data\explant_masks\03_1401u_0p3_003p000_x.tif	figshare	doi:10.6084/m9.figshare.6752873	https://doi.org/10.6084/m9.figshare.6752873	0.3	3
Dorsal Root Ganglion explants	Shallow gradient assay	Nano-Plotter 2.0	GESIM	Immunostaining and microscopy	Z1 fluorescence microscope	Zeiss	03_1402u	drg_data\images\03_1402u_0p3_003p000.tif	figshare	doi:10.6084/m9.figshare.6752873	https://doi.org/10.6084/m9.figshare.6752873	Quantification of neurite outgrowth	regions of neurite outgrowth	drg_data\neurite_masks\03_1402u_0p3_003p000_n.tif	figshare	doi:10.6084/m9.figshare.6752873	https://doi.org/10.6084/m9.figshare.6752873	Quantification of neurite outgrowth	central cell-body region of the explant	drg_data\explant_masks\03_1402u_0p3_003p000_x.tif	figshare	doi:10.6084/m9.figshare.6752873	https://doi.org/10.6084/m9.figshare.6752873	0.3	3
Dorsal Root Ganglion explants	Shallow gradient assay	Nano-Plotter 2.0	GESIM	Immunostaining and microscopy	Z1 fluorescence microscope	Zeiss	03_1403u	drg_data\images\03_1403u_0p3_003p000.tif	figshare	doi:10.6084/m9.figshare.6752873	https://doi.org/10.6084/m9.figshare.6752873	Quantification of neurite outgrowth	regions of neurite outgrowth	drg_data\neurite_masks\03_1403u_0p3_003p000_n.tif	figshare	doi:10.6084/m9.figshare.6752873	https://doi.org/10.6084/m9.figshare.6752873	Quantification of neurite outgrowth	central cell-body region of the explant	drg_data\explant_masks\03_1403u_0p3_003p000_x.tif	figshare	doi:10.6084/m9.figshare.6752873	https://doi.org/10.6084/m9.figshare.6752873	0.3	3
Dorsal Root Ganglion explants	Shallow gradient assay	Nano-Plotter 2.0	GESIM	Immunostaining and microscopy	Z1 fluorescence microscope	Zeiss	03_1404d	drg_data\images\03_1404d_0p3_003p000.tif	figshare	doi:10.6084/m9.figshare.6752873	https://doi.org/10.6084/m9.figshare.6752873	Quantification of neurite outgrowth	regions of neurite outgrowth	drg_data\neurite_masks\03_1404d_0p3_003p000_n.tif	figshare	doi:10.6084/m9.figshare.6752873	https://doi.org/10.6084/m9.figshare.6752873	Quantification of neurite outgrowth	central cell-body region of the explant	drg_data\explant_masks\03_1404d_0p3_003p000_x.tif	figshare	doi:10.6084/m9.figshare.6752873	https://doi.org/10.6084/m9.figshare.6752873	0.3	3
Dorsal Root Ganglion explants	Shallow gradient assay	Nano-Plotter 2.0	GESIM	Immunostaining and microscopy	Z1 fluorescence microscope	Zeiss	03_1405d	drg_data\images\03_1405d_0p3_003p000.tif	figshare	doi:10.6084/m9.figshare.6752873	https://doi.org/10.6084/m9.figshare.6752873	Quantification of neurite outgrowth	regions of neurite outgrowth	drg_data\neurite_masks\03_1405d_0p3_003p000_n.tif	figshare	doi:10.6084/m9.figshare.6752873	https://doi.org/10.6084/m9.figshare.6752873	Quantification of neurite outgrowth	central cell-body region of the explant	drg_data\explant_masks\03_1405d_0p3_003p000_x.tif	figshare	doi:10.6084/m9.figshare.6752873	https://doi.org/10.6084/m9.figshare.6752873	0.3	3
Dorsal Root Ganglion explants	Shallow gradient assay	Nano-Plotter 2.0	GESIM	Immunostaining and microscopy	Z1 fluorescence microscope	Zeiss	03_1406d	drg_data\images\03_1406d_0p3_003p000.tif	figshare	doi:10.6084/m9.figshare.6752873	https://doi.org/10.6084/m9.figshare.6752873	Quantification of neurite outgrowth	regions of neurite outgrowth	drg_data\neurite_masks\03_1406d_0p3_003p000_n.tif	figshare	doi:10.6084/m9.figshare.6752873	https://doi.org/10.6084/m9.figshare.6752873	Quantification of neurite outgrowth	central cell-body region of the explant	drg_data\explant_masks\03_1406d_0p3_003p000_x.tif	figshare	doi:10.6084/m9.figshare.6752873	https://doi.org/10.6084/m9.figshare.6752873	0.3	3
Dorsal Root Ganglion explants	Shallow gradient assay	Nano-Plotter 2.0	GESIM	Immunostaining and microscopy	Z1 fluorescence microscope	Zeiss	03_1501u	drg_data\images\03_1501u_0p3_010p000.tif	figshare	doi:10.6084/m9.figshare.6752873	https://doi.org/10.6084/m9.figshare.6752873	Quantification of neurite outgrowth	regions of neurite outgrowth	drg_data\neurite_masks\03_1501u_0p3_010p000_n.tif	figshare	doi:10.6084/m9.figshare.6752873	https://doi.org/10.6084/m9.figshare.6752873	Quantification of neurite outgrowth	central cell-body region of the explant	drg_data\explant_masks\03_1501u_0p3_010p000_x.tif	figshare	doi:10.6084/m9.figshare.6752873	https://doi.org/10.6084/m9.figshare.6752873	0.3	10
Dorsal Root Ganglion explants	Shallow gradient assay	Nano-Plotter 2.0	GESIM	Immunostaining and microscopy	Z1 fluorescence microscope	Zeiss	03_1502u	drg_data\images\03_1502u_0p3_010p000.tif	figshare	doi:10.6084/m9.figshare.6752873	https://doi.org/10.6084/m9.figshare.6752873	Quantification of neurite outgrowth	regions of neurite outgrowth	drg_data\neurite_masks\03_1502u_0p3_010p000_n.tif	figshare	doi:10.6084/m9.figshare.6752873	https://doi.org/10.6084/m9.figshare.6752873	Quantification of neurite outgrowth	central cell-body region of the explant	drg_data\explant_masks\03_1502u_0p3_010p000_x.tif	figshare	doi:10.6084/m9.figshare.6752873	https://doi.org/10.6084/m9.figshare.6752873	0.3	10
Dorsal Root Ganglion explants	Shallow gradient assay	Nano-Plotter 2.0	GESIM	Immunostaining and microscopy	Z1 fluorescence microscope	Zeiss	03_1503u	drg_data\images\03_1503u_0p3_010p000.tif	figshare	doi:10.6084/m9.figshare.6752873	https://doi.org/10.6084/m9.figshare.6752873	Quantification of neurite outgrowth	regions of neurite outgrowth	drg_data\neurite_masks\03_1503u_0p3_010p000_n.tif	figshare	doi:10.6084/m9.figshare.6752873	https://doi.org/10.6084/m9.figshare.6752873	Quantification of neurite outgrowth	central cell-body region of the explant	drg_data\explant_masks\03_1503u_0p3_010p000_x.tif	figshare	doi:10.6084/m9.figshare.6752873	https://doi.org/10.6084/m9.figshare.6752873	0.3	10
Dorsal Root Ganglion explants	Shallow gradient assay	Nano-Plotter 2.0	GESIM	Immunostaining and microscopy	Z1 fluorescence microscope	Zeiss	03_1504d	drg_data\images\03_1504d_0p3_010p000.tif	figshare	doi:10.6084/m9.figshare.6752873	https://doi.org/10.6084/m9.figshare.6752873	Quantification of neurite outgrowth	regions of neurite outgrowth	drg_data\neurite_masks\03_1504d_0p3_010p000_n.tif	figshare	doi:10.6084/m9.figshare.6752873	https://doi.org/10.6084/m9.figshare.6752873	Quantification of neurite outgrowth	central cell-body region of the explant	drg_data\explant_masks\03_1504d_0p3_010p000_x.tif	figshare	doi:10.6084/m9.figshare.6752873	https://doi.org/10.6084/m9.figshare.6752873	0.3	10
Dorsal Root Ganglion explants	Shallow gradient assay	Nano-Plotter 2.0	GESIM	Immunostaining and microscopy	Z1 fluorescence microscope	Zeiss	03_1505d	drg_data\images\03_1505d_0p3_010p000.tif	figshare	doi:10.6084/m9.figshare.6752873	https://doi.org/10.6084/m9.figshare.6752873	Quantification of neurite outgrowth	regions of neurite outgrowth	drg_data\neurite_masks\03_1505d_0p3_010p000_n.tif	figshare	doi:10.6084/m9.figshare.6752873	https://doi.org/10.6084/m9.figshare.6752873	Quantification of neurite outgrowth	central cell-body region of the explant	drg_data\explant_masks\03_1505d_0p3_010p000_x.tif	figshare	doi:10.6084/m9.figshare.6752873	https://doi.org/10.6084/m9.figshare.6752873	0.3	10
Dorsal Root Ganglion explants	Shallow gradient assay	Nano-Plotter 2.0	GESIM	Immunostaining and microscopy	Z1 fluorescence microscope	Zeiss	03_1506d	drg_data\images\03_1506d_0p3_010p000.tif	figshare	doi:10.6084/m9.figshare.6752873	https://doi.org/10.6084/m9.figshare.6752873	Quantification of neurite outgrowth	regions of neurite outgrowth	drg_data\neurite_masks\03_1506d_0p3_010p000_n.tif	figshare	doi:10.6084/m9.figshare.6752873	https://doi.org/10.6084/m9.figshare.6752873	Quantification of neurite outgrowth	central cell-body region of the explant	drg_data\explant_masks\03_1506d_0p3_010p000_x.tif	figshare	doi:10.6084/m9.figshare.6752873	https://doi.org/10.6084/m9.figshare.6752873	0.3	10
Dorsal Root Ganglion explants	Shallow gradient assay	Nano-Plotter 2.0	GESIM	Immunostaining and microscopy	Z1 fluorescence microscope	Zeiss	03_1601u	drg_data\images\03_1601u_0p3_010p000.tif	figshare	doi:10.6084/m9.figshare.6752873	https://doi.org/10.6084/m9.figshare.6752873	Quantification of neurite outgrowth	regions of neurite outgrowth	drg_data\neurite_masks\03_1601u_0p3_010p000_n.tif	figshare	doi:10.6084/m9.figshare.6752873	https://doi.org/10.6084/m9.figshare.6752873	Quantification of neurite outgrowth	central cell-body region of the explant	drg_data\explant_masks\03_1601u_0p3_010p000_x.tif	figshare	doi:10.6084/m9.figshare.6752873	https://doi.org/10.6084/m9.figshare.6752873	0.3	10
Dorsal Root Ganglion explants	Shallow gradient assay	Nano-Plotter 2.0	GESIM	Immunostaining and microscopy	Z1 fluorescence microscope	Zeiss	03_1602u	drg_data\images\03_1602u_0p3_010p000.tif	figshare	doi:10.6084/m9.figshare.6752873	https://doi.org/10.6084/m9.figshare.6752873	Quantification of neurite outgrowth	regions of neurite outgrowth	drg_data\neurite_masks\03_1602u_0p3_010p000_n.tif	figshare	doi:10.6084/m9.figshare.6752873	https://doi.org/10.6084/m9.figshare.6752873	Quantification of neurite outgrowth	central cell-body region of the explant	drg_data\explant_masks\03_1602u_0p3_010p000_x.tif	figshare	doi:10.6084/m9.figshare.6752873	https://doi.org/10.6084/m9.figshare.6752873	0.3	10
Dorsal Root Ganglion explants	Shallow gradient assay	Nano-Plotter 2.0	GESIM	Immunostaining and microscopy	Z1 fluorescence microscope	Zeiss	03_1603u	drg_data\images\03_1603u_0p3_010p000.tif	figshare	doi:10.6084/m9.figshare.6752873	https://doi.org/10.6084/m9.figshare.6752873	Quantification of neurite outgrowth	regions of neurite outgrowth	drg_data\neurite_masks\03_1603u_0p3_010p000_n.tif	figshare	doi:10.6084/m9.figshare.6752873	https://doi.org/10.6084/m9.figshare.6752873	Quantification of neurite outgrowth	central cell-body region of the explant	drg_data\explant_masks\03_1603u_0p3_010p000_x.tif	figshare	doi:10.6084/m9.figshare.6752873	https://doi.org/10.6084/m9.figshare.6752873	0.3	10
Dorsal Root Ganglion explants	Shallow gradient assay	Nano-Plotter 2.0	GESIM	Immunostaining and microscopy	Z1 fluorescence microscope	Zeiss	03_1604d	drg_data\images\03_1604d_0p3_010p000.tif	figshare	doi:10.6084/m9.figshare.6752873	https://doi.org/10.6084/m9.figshare.6752873	Quantification of neurite outgrowth	regions of neurite outgrowth	drg_data\neurite_masks\03_1604d_0p3_010p000_n.tif	figshare	doi:10.6084/m9.figshare.6752873	https://doi.org/10.6084/m9.figshare.6752873	Quantification of neurite outgrowth	central cell-body region of the explant	drg_data\explant_masks\03_1604d_0p3_010p000_x.tif	figshare	doi:10.6084/m9.figshare.6752873	https://doi.org/10.6084/m9.figshare.6752873	0.3	10
Dorsal Root Ganglion explants	Shallow gradient assay	Nano-Plotter 2.0	GESIM	Immunostaining and microscopy	Z1 fluorescence microscope	Zeiss	03_1605d	drg_data\images\03_1605d_0p3_010p000.tif	figshare	doi:10.6084/m9.figshare.6752873	https://doi.org/10.6084/m9.figshare.6752873	Quantification of neurite outgrowth	regions of neurite outgrowth	drg_data\neurite_masks\03_1605d_0p3_010p000_n.tif	figshare	doi:10.6084/m9.figshare.6752873	https://doi.org/10.6084/m9.figshare.6752873	Quantification of neurite outgrowth	central cell-body region of the explant	drg_data\explant_masks\03_1605d_0p3_010p000_x.tif	figshare	doi:10.6084/m9.figshare.6752873	https://doi.org/10.6084/m9.figshare.6752873	0.3	10
Dorsal Root Ganglion explants	Shallow gradient assay	Nano-Plotter 2.0	GESIM	Immunostaining and microscopy	Z1 fluorescence microscope	Zeiss	03_1606d	drg_data\images\03_1606d_0p3_010p000.tif	figshare	doi:10.6084/m9.figshare.6752873	https://doi.org/10.6084/m9.figshare.6752873	Quantification of neurite outgrowth	regions of neurite outgrowth	drg_data\neurite_masks\03_1606d_0p3_010p000_n.tif	figshare	doi:10.6084/m9.figshare.6752873	https://doi.org/10.6084/m9.figshare.6752873	Quantification of neurite outgrowth	central cell-body region of the explant	drg_data\explant_masks\03_1606d_0p3_010p000_x.tif	figshare	doi:10.6084/m9.figshare.6752873	https://doi.org/10.6084/m9.figshare.6752873	0.3	10
Dorsal Root Ganglion explants	Shallow gradient assay	Nano-Plotter 2.0	GESIM	Immunostaining and microscopy	Z1 fluorescence microscope	Zeiss	03_1701u	drg_data\images\03_1701u_0p3_030p000.tif	figshare	doi:10.6084/m9.figshare.6752873	https://doi.org/10.6084/m9.figshare.6752873	Quantification of neurite outgrowth	regions of neurite outgrowth	drg_data\neurite_masks\03_1701u_0p3_030p000_n.tif	figshare	doi:10.6084/m9.figshare.6752873	https://doi.org/10.6084/m9.figshare.6752873	Quantification of neurite outgrowth	central cell-body region of the explant	drg_data\explant_masks\03_1701u_0p3_030p000_x.tif	figshare	doi:10.6084/m9.figshare.6752873	https://doi.org/10.6084/m9.figshare.6752873	0.3	30
Dorsal Root Ganglion explants	Shallow gradient assay	Nano-Plotter 2.0	GESIM	Immunostaining and microscopy	Z1 fluorescence microscope	Zeiss	03_1702u	drg_data\images\03_1702u_0p3_030p000.tif	figshare	doi:10.6084/m9.figshare.6752873	https://doi.org/10.6084/m9.figshare.6752873	Quantification of neurite outgrowth	regions of neurite outgrowth	drg_data\neurite_masks\03_1702u_0p3_030p000_n.tif	figshare	doi:10.6084/m9.figshare.6752873	https://doi.org/10.6084/m9.figshare.6752873	Quantification of neurite outgrowth	central cell-body region of the explant	drg_data\explant_masks\03_1702u_0p3_030p000_x.tif	figshare	doi:10.6084/m9.figshare.6752873	https://doi.org/10.6084/m9.figshare.6752873	0.3	30
Dorsal Root Ganglion explants	Shallow gradient assay	Nano-Plotter 2.0	GESIM	Immunostaining and microscopy	Z1 fluorescence microscope	Zeiss	03_1703u	drg_data\images\03_1703u_0p3_030p000.tif	figshare	doi:10.6084/m9.figshare.6752873	https://doi.org/10.6084/m9.figshare.6752873	Quantification of neurite outgrowth	regions of neurite outgrowth	drg_data\neurite_masks\03_1703u_0p3_030p000_n.tif	figshare	doi:10.6084/m9.figshare.6752873	https://doi.org/10.6084/m9.figshare.6752873	Quantification of neurite outgrowth	central cell-body region of the explant	drg_data\explant_masks\03_1703u_0p3_030p000_x.tif	figshare	doi:10.6084/m9.figshare.6752873	https://doi.org/10.6084/m9.figshare.6752873	0.3	30
Dorsal Root Ganglion explants	Shallow gradient assay	Nano-Plotter 2.0	GESIM	Immunostaining and microscopy	Z1 fluorescence microscope	Zeiss	03_1704d	drg_data\images\03_1704d_0p3_030p000.tif	figshare	doi:10.6084/m9.figshare.6752873	https://doi.org/10.6084/m9.figshare.6752873	Quantification of neurite outgrowth	regions of neurite outgrowth	drg_data\neurite_masks\03_1704d_0p3_030p000_n.tif	figshare	doi:10.6084/m9.figshare.6752873	https://doi.org/10.6084/m9.figshare.6752873	Quantification of neurite outgrowth	central cell-body region of the explant	drg_data\explant_masks\03_1704d_0p3_030p000_x.tif	figshare	doi:10.6084/m9.figshare.6752873	https://doi.org/10.6084/m9.figshare.6752873	0.3	30
Dorsal Root Ganglion explants	Shallow gradient assay	Nano-Plotter 2.0	GESIM	Immunostaining and microscopy	Z1 fluorescence microscope	Zeiss	03_1705d	drg_data\images\03_1705d_0p3_030p000.tif	figshare	doi:10.6084/m9.figshare.6752873	https://doi.org/10.6084/m9.figshare.6752873	Quantification of neurite outgrowth	regions of neurite outgrowth	drg_data\neurite_masks\03_1705d_0p3_030p000_n.tif	figshare	doi:10.6084/m9.figshare.6752873	https://doi.org/10.6084/m9.figshare.6752873	Quantification of neurite outgrowth	central cell-body region of the explant	drg_data\explant_masks\03_1705d_0p3_030p000_x.tif	figshare	doi:10.6084/m9.figshare.6752873	https://doi.org/10.6084/m9.figshare.6752873	0.3	30
Dorsal Root Ganglion explants	Shallow gradient assay	Nano-Plotter 2.0	GESIM	Immunostaining and microscopy	Z1 fluorescence microscope	Zeiss	03_1706d	drg_data\images\03_1706d_0p3_030p000.tif	figshare	doi:10.6084/m9.figshare.6752873	https://doi.org/10.6084/m9.figshare.6752873	Quantification of neurite outgrowth	regions of neurite outgrowth	drg_data\neurite_masks\03_1706d_0p3_030p000_n.tif	figshare	doi:10.6084/m9.figshare.6752873	https://doi.org/10.6084/m9.figshare.6752873	Quantification of neurite outgrowth	central cell-body region of the explant	drg_data\explant_masks\03_1706d_0p3_030p000_x.tif	figshare	doi:10.6084/m9.figshare.6752873	https://doi.org/10.6084/m9.figshare.6752873	0.3	30
Dorsal Root Ganglion explants	Shallow gradient assay	Nano-Plotter 2.0	GESIM	Immunostaining and microscopy	Z1 fluorescence microscope	Zeiss	03_1801u	drg_data\images\03_1801u_0p3_030p000.tif	figshare	doi:10.6084/m9.figshare.6752873	https://doi.org/10.6084/m9.figshare.6752873	Quantification of neurite outgrowth	regions of neurite outgrowth	drg_data\neurite_masks\03_1801u_0p3_030p000_n.tif	figshare	doi:10.6084/m9.figshare.6752873	https://doi.org/10.6084/m9.figshare.6752873	Quantification of neurite outgrowth	central cell-body region of the explant	drg_data\explant_masks\03_1801u_0p3_030p000_x.tif	figshare	doi:10.6084/m9.figshare.6752873	https://doi.org/10.6084/m9.figshare.6752873	0.3	30
Dorsal Root Ganglion explants	Shallow gradient assay	Nano-Plotter 2.0	GESIM	Immunostaining and microscopy	Z1 fluorescence microscope	Zeiss	03_1802u	drg_data\images\03_1802u_0p3_030p000.tif	figshare	doi:10.6084/m9.figshare.6752873	https://doi.org/10.6084/m9.figshare.6752873	Quantification of neurite outgrowth	regions of neurite outgrowth	drg_data\neurite_masks\03_1802u_0p3_030p000_n.tif	figshare	doi:10.6084/m9.figshare.6752873	https://doi.org/10.6084/m9.figshare.6752873	Quantification of neurite outgrowth	central cell-body region of the explant	drg_data\explant_masks\03_1802u_0p3_030p000_x.tif	figshare	doi:10.6084/m9.figshare.6752873	https://doi.org/10.6084/m9.figshare.6752873	0.3	30
Dorsal Root Ganglion explants	Shallow gradient assay	Nano-Plotter 2.0	GESIM	Immunostaining and microscopy	Z1 fluorescence microscope	Zeiss	03_1803u	drg_data\images\03_1803u_0p3_030p000.tif	figshare	doi:10.6084/m9.figshare.6752873	https://doi.org/10.6084/m9.figshare.6752873	Quantification of neurite outgrowth	regions of neurite outgrowth	drg_data\neurite_masks\03_1803u_0p3_030p000_n.tif	figshare	doi:10.6084/m9.figshare.6752873	https://doi.org/10.6084/m9.figshare.6752873	Quantification of neurite outgrowth	central cell-body region of the explant	drg_data\explant_masks\03_1803u_0p3_030p000_x.tif	figshare	doi:10.6084/m9.figshare.6752873	https://doi.org/10.6084/m9.figshare.6752873	0.3	30
Dorsal Root Ganglion explants	Shallow gradient assay	Nano-Plotter 2.0	GESIM	Immunostaining and microscopy	Z1 fluorescence microscope	Zeiss	03_1804d	drg_data\images\03_1804d_0p3_030p000.tif	figshare	doi:10.6084/m9.figshare.6752873	https://doi.org/10.6084/m9.figshare.6752873	Quantification of neurite outgrowth	regions of neurite outgrowth	drg_data\neurite_masks\03_1804d_0p3_030p000_n.tif	figshare	doi:10.6084/m9.figshare.6752873	https://doi.org/10.6084/m9.figshare.6752873	Quantification of neurite outgrowth	central cell-body region of the explant	drg_data\explant_masks\03_1804d_0p3_030p000_x.tif	figshare	doi:10.6084/m9.figshare.6752873	https://doi.org/10.6084/m9.figshare.6752873	0.3	30
Dorsal Root Ganglion explants	Shallow gradient assay	Nano-Plotter 2.0	GESIM	Immunostaining and microscopy	Z1 fluorescence microscope	Zeiss	03_1805d	drg_data\images\03_1805d_0p3_030p000.tif	figshare	doi:10.6084/m9.figshare.6752873	https://doi.org/10.6084/m9.figshare.6752873	Quantification of neurite outgrowth	regions of neurite outgrowth	drg_data\neurite_masks\03_1805d_0p3_030p000_n.tif	figshare	doi:10.6084/m9.figshare.6752873	https://doi.org/10.6084/m9.figshare.6752873	Quantification of neurite outgrowth	central cell-body region of the explant	drg_data\explant_masks\03_1805d_0p3_030p000_x.tif	figshare	doi:10.6084/m9.figshare.6752873	https://doi.org/10.6084/m9.figshare.6752873	0.3	30
Dorsal Root Ganglion explants	Shallow gradient assay	Nano-Plotter 2.0	GESIM	Immunostaining and microscopy	Z1 fluorescence microscope	Zeiss	03_1806d	drg_data\images\03_1806d_0p3_030p000.tif	figshare	doi:10.6084/m9.figshare.6752873	https://doi.org/10.6084/m9.figshare.6752873	Quantification of neurite outgrowth	regions of neurite outgrowth	drg_data\neurite_masks\03_1806d_0p3_030p000_n.tif	figshare	doi:10.6084/m9.figshare.6752873	https://doi.org/10.6084/m9.figshare.6752873	Quantification of neurite outgrowth	central cell-body region of the explant	drg_data\explant_masks\03_1806d_0p3_030p000_x.tif	figshare	doi:10.6084/m9.figshare.6752873	https://doi.org/10.6084/m9.figshare.6752873	0.3	30
Dorsal Root Ganglion explants	Shallow gradient assay	Nano-Plotter 2.0	GESIM	Immunostaining and microscopy	Z1 fluorescence microscope	Zeiss	03_1901u	drg_data\images\03_1901u_0p3_100p000.tif	figshare	doi:10.6084/m9.figshare.6752873	https://doi.org/10.6084/m9.figshare.6752873	Quantification of neurite outgrowth	regions of neurite outgrowth	drg_data\neurite_masks\03_1901u_0p3_100p000_n.tif	figshare	doi:10.6084/m9.figshare.6752873	https://doi.org/10.6084/m9.figshare.6752873	Quantification of neurite outgrowth	central cell-body region of the explant	drg_data\explant_masks\03_1901u_0p3_100p000_x.tif	figshare	doi:10.6084/m9.figshare.6752873	https://doi.org/10.6084/m9.figshare.6752873	0.3	100
Dorsal Root Ganglion explants	Shallow gradient assay	Nano-Plotter 2.0	GESIM	Immunostaining and microscopy	Z1 fluorescence microscope	Zeiss	03_1902u	drg_data\images\03_1902u_0p3_100p000.tif	figshare	doi:10.6084/m9.figshare.6752873	https://doi.org/10.6084/m9.figshare.6752873	Quantification of neurite outgrowth	regions of neurite outgrowth	drg_data\neurite_masks\03_1902u_0p3_100p000_n.tif	figshare	doi:10.6084/m9.figshare.6752873	https://doi.org/10.6084/m9.figshare.6752873	Quantification of neurite outgrowth	central cell-body region of the explant	drg_data\explant_masks\03_1902u_0p3_100p000_x.tif	figshare	doi:10.6084/m9.figshare.6752873	https://doi.org/10.6084/m9.figshare.6752873	0.3	100
Dorsal Root Ganglion explants	Shallow gradient assay	Nano-Plotter 2.0	GESIM	Immunostaining and microscopy	Z1 fluorescence microscope	Zeiss	03_1903u	drg_data\images\03_1903u_0p3_100p000.tif	figshare	doi:10.6084/m9.figshare.6752873	https://doi.org/10.6084/m9.figshare.6752873	Quantification of neurite outgrowth	regions of neurite outgrowth	drg_data\neurite_masks\03_1903u_0p3_100p000_n.tif	figshare	doi:10.6084/m9.figshare.6752873	https://doi.org/10.6084/m9.figshare.6752873	Quantification of neurite outgrowth	central cell-body region of the explant	drg_data\explant_masks\03_1903u_0p3_100p000_x.tif	figshare	doi:10.6084/m9.figshare.6752873	https://doi.org/10.6084/m9.figshare.6752873	0.3	100
Dorsal Root Ganglion explants	Shallow gradient assay	Nano-Plotter 2.0	GESIM	Immunostaining and microscopy	Z1 fluorescence microscope	Zeiss	03_1904d	drg_data\images\03_1904d_0p3_100p000.tif	figshare	doi:10.6084/m9.figshare.6752873	https://doi.org/10.6084/m9.figshare.6752873	Quantification of neurite outgrowth	regions of neurite outgrowth	drg_data\neurite_masks\03_1904d_0p3_100p000_n.tif	figshare	doi:10.6084/m9.figshare.6752873	https://doi.org/10.6084/m9.figshare.6752873	Quantification of neurite outgrowth	central cell-body region of the explant	drg_data\explant_masks\03_1904d_0p3_100p000_x.tif	figshare	doi:10.6084/m9.figshare.6752873	https://doi.org/10.6084/m9.figshare.6752873	0.3	100
Dorsal Root Ganglion explants	Shallow gradient assay	Nano-Plotter 2.0	GESIM	Immunostaining and microscopy	Z1 fluorescence microscope	Zeiss	03_1905d	drg_data\images\03_1905d_0p3_100p000.tif	figshare	doi:10.6084/m9.figshare.6752873	https://doi.org/10.6084/m9.figshare.6752873	Quantification of neurite outgrowth	regions of neurite outgrowth	drg_data\neurite_masks\03_1905d_0p3_100p000_n.tif	figshare	doi:10.6084/m9.figshare.6752873	https://doi.org/10.6084/m9.figshare.6752873	Quantification of neurite outgrowth	central cell-body region of the explant	drg_data\explant_masks\03_1905d_0p3_100p000_x.tif	figshare	doi:10.6084/m9.figshare.6752873	https://doi.org/10.6084/m9.figshare.6752873	0.3	100
Dorsal Root Ganglion explants	Shallow gradient assay	Nano-Plotter 2.0	GESIM	Immunostaining and microscopy	Z1 fluorescence microscope	Zeiss	03_1906d	drg_data\images\03_1906d_0p3_100p000.tif	figshare	doi:10.6084/m9.figshare.6752873	https://doi.org/10.6084/m9.figshare.6752873	Quantification of neurite outgrowth	regions of neurite outgrowth	drg_data\neurite_masks\03_1906d_0p3_100p000_n.tif	figshare	doi:10.6084/m9.figshare.6752873	https://doi.org/10.6084/m9.figshare.6752873	Quantification of neurite outgrowth	central cell-body region of the explant	drg_data\explant_masks\03_1906d_0p3_100p000_x.tif	figshare	doi:10.6084/m9.figshare.6752873	https://doi.org/10.6084/m9.figshare.6752873	0.3	100
Dorsal Root Ganglion explants	Shallow gradient assay	Nano-Plotter 2.0	GESIM	Immunostaining and microscopy	Z1 fluorescence microscope	Zeiss	03_2001u	drg_data\images\03_2001u_0p3_100p000.tif	figshare	doi:10.6084/m9.figshare.6752873	https://doi.org/10.6084/m9.figshare.6752873	Quantification of neurite outgrowth	regions of neurite outgrowth	drg_data\neurite_masks\03_2001u_0p3_100p000_n.tif	figshare	doi:10.6084/m9.figshare.6752873	https://doi.org/10.6084/m9.figshare.6752873	Quantification of neurite outgrowth	central cell-body region of the explant	drg_data\explant_masks\03_2001u_0p3_100p000_x.tif	figshare	doi:10.6084/m9.figshare.6752873	https://doi.org/10.6084/m9.figshare.6752873	0.3	100
Dorsal Root Ganglion explants	Shallow gradient assay	Nano-Plotter 2.0	GESIM	Immunostaining and microscopy	Z1 fluorescence microscope	Zeiss	03_2002u	drg_data\images\03_2002u_0p3_100p000.tif	figshare	doi:10.6084/m9.figshare.6752873	https://doi.org/10.6084/m9.figshare.6752873	Quantification of neurite outgrowth	regions of neurite outgrowth	drg_data\neurite_masks\03_2002u_0p3_100p000_n.tif	figshare	doi:10.6084/m9.figshare.6752873	https://doi.org/10.6084/m9.figshare.6752873	Quantification of neurite outgrowth	central cell-body region of the explant	drg_data\explant_masks\03_2002u_0p3_100p000_x.tif	figshare	doi:10.6084/m9.figshare.6752873	https://doi.org/10.6084/m9.figshare.6752873	0.3	100
Dorsal Root Ganglion explants	Shallow gradient assay	Nano-Plotter 2.0	GESIM	Immunostaining and microscopy	Z1 fluorescence microscope	Zeiss	03_2003u	drg_data\images\03_2003u_0p3_100p000.tif	figshare	doi:10.6084/m9.figshare.6752873	https://doi.org/10.6084/m9.figshare.6752873	Quantification of neurite outgrowth	regions of neurite outgrowth	drg_data\neurite_masks\03_2003u_0p3_100p000_n.tif	figshare	doi:10.6084/m9.figshare.6752873	https://doi.org/10.6084/m9.figshare.6752873	Quantification of neurite outgrowth	central cell-body region of the explant	drg_data\explant_masks\03_2003u_0p3_100p000_x.tif	figshare	doi:10.6084/m9.figshare.6752873	https://doi.org/10.6084/m9.figshare.6752873	0.3	100
Dorsal Root Ganglion explants	Shallow gradient assay	Nano-Plotter 2.0	GESIM	Immunostaining and microscopy	Z1 fluorescence microscope	Zeiss	03_2004d	drg_data\images\03_2004d_0p3_100p000.tif	figshare	doi:10.6084/m9.figshare.6752873	https://doi.org/10.6084/m9.figshare.6752873	Quantification of neurite outgrowth	regions of neurite outgrowth	drg_data\neurite_masks\03_2004d_0p3_100p000_n.tif	figshare	doi:10.6084/m9.figshare.6752873	https://doi.org/10.6084/m9.figshare.6752873	Quantification of neurite outgrowth	central cell-body region of the explant	drg_data\explant_masks\03_2004d_0p3_100p000_x.tif	figshare	doi:10.6084/m9.figshare.6752873	https://doi.org/10.6084/m9.figshare.6752873	0.3	100
Dorsal Root Ganglion explants	Shallow gradient assay	Nano-Plotter 2.0	GESIM	Immunostaining and microscopy	Z1 fluorescence microscope	Zeiss	03_2005d	drg_data\images\03_2005d_0p3_100p000.tif	figshare	doi:10.6084/m9.figshare.6752873	https://doi.org/10.6084/m9.figshare.6752873	Quantification of neurite outgrowth	regions of neurite outgrowth	drg_data\neurite_masks\03_2005d_0p3_100p000_n.tif	figshare	doi:10.6084/m9.figshare.6752873	https://doi.org/10.6084/m9.figshare.6752873	Quantification of neurite outgrowth	central cell-body region of the explant	drg_data\explant_masks\03_2005d_0p3_100p000_x.tif	figshare	doi:10.6084/m9.figshare.6752873	https://doi.org/10.6084/m9.figshare.6752873	0.3	100
Dorsal Root Ganglion explants	Shallow gradient assay	Nano-Plotter 2.0	GESIM	Immunostaining and microscopy	Z1 fluorescence microscope	Zeiss	03_2006d	drg_data\images\03_2006d_0p3_100p000.tif	figshare	doi:10.6084/m9.figshare.6752873	https://doi.org/10.6084/m9.figshare.6752873	Quantification of neurite outgrowth	regions of neurite outgrowth	drg_data\neurite_masks\03_2006d_0p3_100p000_n.tif	figshare	doi:10.6084/m9.figshare.6752873	https://doi.org/10.6084/m9.figshare.6752873	Quantification of neurite outgrowth	central cell-body region of the explant	drg_data\explant_masks\03_2006d_0p3_100p000_x.tif	figshare	doi:10.6084/m9.figshare.6752873	https://doi.org/10.6084/m9.figshare.6752873	0.3	100
Dorsal Root Ganglion explants	Shallow gradient assay	Nano-Plotter 2.0	GESIM	Immunostaining and microscopy	Z1 fluorescence microscope	Zeiss	04_0101u	drg_data\images\04_0101u_0p0_001p000.tif	figshare	doi:10.6084/m9.figshare.6752873	https://doi.org/10.6084/m9.figshare.6752873	Quantification of neurite outgrowth	regions of neurite outgrowth	drg_data\neurite_masks\04_0101u_0p0_001p000_n.tif	figshare	doi:10.6084/m9.figshare.6752873	https://doi.org/10.6084/m9.figshare.6752873	Quantification of neurite outgrowth	central cell-body region of the explant	drg_data\explant_masks\04_0101u_0p0_001p000_x.tif	figshare	doi:10.6084/m9.figshare.6752873	https://doi.org/10.6084/m9.figshare.6752873	0	1
Dorsal Root Ganglion explants	Shallow gradient assay	Nano-Plotter 2.0	GESIM	Immunostaining and microscopy	Z1 fluorescence microscope	Zeiss	04_0102u	drg_data\images\04_0102u_0p0_001p000.tif	figshare	doi:10.6084/m9.figshare.6752873	https://doi.org/10.6084/m9.figshare.6752873	Quantification of neurite outgrowth	regions of neurite outgrowth	drg_data\neurite_masks\04_0102u_0p0_001p000_n.tif	figshare	doi:10.6084/m9.figshare.6752873	https://doi.org/10.6084/m9.figshare.6752873	Quantification of neurite outgrowth	central cell-body region of the explant	drg_data\explant_masks\04_0102u_0p0_001p000_x.tif	figshare	doi:10.6084/m9.figshare.6752873	https://doi.org/10.6084/m9.figshare.6752873	0	1
Dorsal Root Ganglion explants	Shallow gradient assay	Nano-Plotter 2.0	GESIM	Immunostaining and microscopy	Z1 fluorescence microscope	Zeiss	04_0103u	drg_data\images\04_0103u_0p0_001p000.tif	figshare	doi:10.6084/m9.figshare.6752873	https://doi.org/10.6084/m9.figshare.6752873	Quantification of neurite outgrowth	regions of neurite outgrowth	drg_data\neurite_masks\04_0103u_0p0_001p000_n.tif	figshare	doi:10.6084/m9.figshare.6752873	https://doi.org/10.6084/m9.figshare.6752873	Quantification of neurite outgrowth	central cell-body region of the explant	drg_data\explant_masks\04_0103u_0p0_001p000_x.tif	figshare	doi:10.6084/m9.figshare.6752873	https://doi.org/10.6084/m9.figshare.6752873	0	1
Dorsal Root Ganglion explants	Shallow gradient assay	Nano-Plotter 2.0	GESIM	Immunostaining and microscopy	Z1 fluorescence microscope	Zeiss	04_0104d	drg_data\images\04_0104d_0p0_001p000.tif	figshare	doi:10.6084/m9.figshare.6752873	https://doi.org/10.6084/m9.figshare.6752873	Quantification of neurite outgrowth	regions of neurite outgrowth	drg_data\neurite_masks\04_0104d_0p0_001p000_n.tif	figshare	doi:10.6084/m9.figshare.6752873	https://doi.org/10.6084/m9.figshare.6752873	Quantification of neurite outgrowth	central cell-body region of the explant	drg_data\explant_masks\04_0104d_0p0_001p000_x.tif	figshare	doi:10.6084/m9.figshare.6752873	https://doi.org/10.6084/m9.figshare.6752873	0	1
Dorsal Root Ganglion explants	Shallow gradient assay	Nano-Plotter 2.0	GESIM	Immunostaining and microscopy	Z1 fluorescence microscope	Zeiss	04_0105d	drg_data\images\04_0105d_0p0_001p000.tif	figshare	doi:10.6084/m9.figshare.6752873	https://doi.org/10.6084/m9.figshare.6752873	Quantification of neurite outgrowth	regions of neurite outgrowth	drg_data\neurite_masks\04_0105d_0p0_001p000_n.tif	figshare	doi:10.6084/m9.figshare.6752873	https://doi.org/10.6084/m9.figshare.6752873	Quantification of neurite outgrowth	central cell-body region of the explant	drg_data\explant_masks\04_0105d_0p0_001p000_x.tif	figshare	doi:10.6084/m9.figshare.6752873	https://doi.org/10.6084/m9.figshare.6752873	0	1
Dorsal Root Ganglion explants	Shallow gradient assay	Nano-Plotter 2.0	GESIM	Immunostaining and microscopy	Z1 fluorescence microscope	Zeiss	04_0106d	drg_data\images\04_0106d_0p0_001p000.tif	figshare	doi:10.6084/m9.figshare.6752873	https://doi.org/10.6084/m9.figshare.6752873	Quantification of neurite outgrowth	regions of neurite outgrowth	drg_data\neurite_masks\04_0106d_0p0_001p000_n.tif	figshare	doi:10.6084/m9.figshare.6752873	https://doi.org/10.6084/m9.figshare.6752873	Quantification of neurite outgrowth	central cell-body region of the explant	drg_data\explant_masks\04_0106d_0p0_001p000_x.tif	figshare	doi:10.6084/m9.figshare.6752873	https://doi.org/10.6084/m9.figshare.6752873	0	1
Dorsal Root Ganglion explants	Shallow gradient assay	Nano-Plotter 2.0	GESIM	Immunostaining and microscopy	Z1 fluorescence microscope	Zeiss	04_0201u	drg_data\images\04_0201u_0p0_001p000.tif	figshare	doi:10.6084/m9.figshare.6752873	https://doi.org/10.6084/m9.figshare.6752873	Quantification of neurite outgrowth	regions of neurite outgrowth	drg_data\neurite_masks\04_0201u_0p0_001p000_n.tif	figshare	doi:10.6084/m9.figshare.6752873	https://doi.org/10.6084/m9.figshare.6752873	Quantification of neurite outgrowth	central cell-body region of the explant	drg_data\explant_masks\04_0201u_0p0_001p000_x.tif	figshare	doi:10.6084/m9.figshare.6752873	https://doi.org/10.6084/m9.figshare.6752873	0	1
Dorsal Root Ganglion explants	Shallow gradient assay	Nano-Plotter 2.0	GESIM	Immunostaining and microscopy	Z1 fluorescence microscope	Zeiss	04_0202u	drg_data\images\04_0202u_0p0_001p000.tif	figshare	doi:10.6084/m9.figshare.6752873	https://doi.org/10.6084/m9.figshare.6752873	Quantification of neurite outgrowth	regions of neurite outgrowth	drg_data\neurite_masks\04_0202u_0p0_001p000_n.tif	figshare	doi:10.6084/m9.figshare.6752873	https://doi.org/10.6084/m9.figshare.6752873	Quantification of neurite outgrowth	central cell-body region of the explant	drg_data\explant_masks\04_0202u_0p0_001p000_x.tif	figshare	doi:10.6084/m9.figshare.6752873	https://doi.org/10.6084/m9.figshare.6752873	0	1
Dorsal Root Ganglion explants	Shallow gradient assay	Nano-Plotter 2.0	GESIM	Immunostaining and microscopy	Z1 fluorescence microscope	Zeiss	04_0203u	drg_data\images\04_0203u_0p0_001p000.tif	figshare	doi:10.6084/m9.figshare.6752873	https://doi.org/10.6084/m9.figshare.6752873	Quantification of neurite outgrowth	regions of neurite outgrowth	drg_data\neurite_masks\04_0203u_0p0_001p000_n.tif	figshare	doi:10.6084/m9.figshare.6752873	https://doi.org/10.6084/m9.figshare.6752873	Quantification of neurite outgrowth	central cell-body region of the explant	drg_data\explant_masks\04_0203u_0p0_001p000_x.tif	figshare	doi:10.6084/m9.figshare.6752873	https://doi.org/10.6084/m9.figshare.6752873	0	1
Dorsal Root Ganglion explants	Shallow gradient assay	Nano-Plotter 2.0	GESIM	Immunostaining and microscopy	Z1 fluorescence microscope	Zeiss	04_0204d	drg_data\images\04_0204d_0p0_001p000.tif	figshare	doi:10.6084/m9.figshare.6752873	https://doi.org/10.6084/m9.figshare.6752873	Quantification of neurite outgrowth	regions of neurite outgrowth	drg_data\neurite_masks\04_0204d_0p0_001p000_n.tif	figshare	doi:10.6084/m9.figshare.6752873	https://doi.org/10.6084/m9.figshare.6752873	Quantification of neurite outgrowth	central cell-body region of the explant	drg_data\explant_masks\04_0204d_0p0_001p000_x.tif	figshare	doi:10.6084/m9.figshare.6752873	https://doi.org/10.6084/m9.figshare.6752873	0	1
Dorsal Root Ganglion explants	Shallow gradient assay	Nano-Plotter 2.0	GESIM	Immunostaining and microscopy	Z1 fluorescence microscope	Zeiss	04_0205d	drg_data\images\04_0205d_0p0_001p000.tif	figshare	doi:10.6084/m9.figshare.6752873	https://doi.org/10.6084/m9.figshare.6752873	Quantification of neurite outgrowth	regions of neurite outgrowth	drg_data\neurite_masks\04_0205d_0p0_001p000_n.tif	figshare	doi:10.6084/m9.figshare.6752873	https://doi.org/10.6084/m9.figshare.6752873	Quantification of neurite outgrowth	central cell-body region of the explant	drg_data\explant_masks\04_0205d_0p0_001p000_x.tif	figshare	doi:10.6084/m9.figshare.6752873	https://doi.org/10.6084/m9.figshare.6752873	0	1
Dorsal Root Ganglion explants	Shallow gradient assay	Nano-Plotter 2.0	GESIM	Immunostaining and microscopy	Z1 fluorescence microscope	Zeiss	04_0206d	drg_data\images\04_0206d_0p0_001p000.tif	figshare	doi:10.6084/m9.figshare.6752873	https://doi.org/10.6084/m9.figshare.6752873	Quantification of neurite outgrowth	regions of neurite outgrowth	drg_data\neurite_masks\04_0206d_0p0_001p000_n.tif	figshare	doi:10.6084/m9.figshare.6752873	https://doi.org/10.6084/m9.figshare.6752873	Quantification of neurite outgrowth	central cell-body region of the explant	drg_data\explant_masks\04_0206d_0p0_001p000_x.tif	figshare	doi:10.6084/m9.figshare.6752873	https://doi.org/10.6084/m9.figshare.6752873	0	1
Dorsal Root Ganglion explants	Shallow gradient assay	Nano-Plotter 2.0	GESIM	Immunostaining and microscopy	Z1 fluorescence microscope	Zeiss	04_0301u	drg_data\images\04_0301u_0p4_000p010.tif	figshare	doi:10.6084/m9.figshare.6752873	https://doi.org/10.6084/m9.figshare.6752873	Quantification of neurite outgrowth	regions of neurite outgrowth	drg_data\neurite_masks\04_0301u_0p4_000p010_n.tif	figshare	doi:10.6084/m9.figshare.6752873	https://doi.org/10.6084/m9.figshare.6752873	Quantification of neurite outgrowth	central cell-body region of the explant	drg_data\explant_masks\04_0301u_0p4_000p010_x.tif	figshare	doi:10.6084/m9.figshare.6752873	https://doi.org/10.6084/m9.figshare.6752873	0.4	0.1
Dorsal Root Ganglion explants	Shallow gradient assay	Nano-Plotter 2.0	GESIM	Immunostaining and microscopy	Z1 fluorescence microscope	Zeiss	04_0302u	drg_data\images\04_0302u_0p4_000p010.tif	figshare	doi:10.6084/m9.figshare.6752873	https://doi.org/10.6084/m9.figshare.6752873	Quantification of neurite outgrowth	regions of neurite outgrowth	drg_data\neurite_masks\04_0302u_0p4_000p010_n.tif	figshare	doi:10.6084/m9.figshare.6752873	https://doi.org/10.6084/m9.figshare.6752873	Quantification of neurite outgrowth	central cell-body region of the explant	drg_data\explant_masks\04_0302u_0p4_000p010_x.tif	figshare	doi:10.6084/m9.figshare.6752873	https://doi.org/10.6084/m9.figshare.6752873	0.4	0.1
Dorsal Root Ganglion explants	Shallow gradient assay	Nano-Plotter 2.0	GESIM	Immunostaining and microscopy	Z1 fluorescence microscope	Zeiss	04_0303u	drg_data\images\04_0303u_0p4_000p010.tif	figshare	doi:10.6084/m9.figshare.6752873	https://doi.org/10.6084/m9.figshare.6752873	Quantification of neurite outgrowth	regions of neurite outgrowth	drg_data\neurite_masks\04_0303u_0p4_000p010_n.tif	figshare	doi:10.6084/m9.figshare.6752873	https://doi.org/10.6084/m9.figshare.6752873	Quantification of neurite outgrowth	central cell-body region of the explant	drg_data\explant_masks\04_0303u_0p4_000p010_x.tif	figshare	doi:10.6084/m9.figshare.6752873	https://doi.org/10.6084/m9.figshare.6752873	0.4	0.1
Dorsal Root Ganglion explants	Shallow gradient assay	Nano-Plotter 2.0	GESIM	Immunostaining and microscopy	Z1 fluorescence microscope	Zeiss	04_0304d	drg_data\images\04_0304d_0p4_000p010.tif	figshare	doi:10.6084/m9.figshare.6752873	https://doi.org/10.6084/m9.figshare.6752873	Quantification of neurite outgrowth	regions of neurite outgrowth	drg_data\neurite_masks\04_0304d_0p4_000p010_n.tif	figshare	doi:10.6084/m9.figshare.6752873	https://doi.org/10.6084/m9.figshare.6752873	Quantification of neurite outgrowth	central cell-body region of the explant	drg_data\explant_masks\04_0304d_0p4_000p010_x.tif	figshare	doi:10.6084/m9.figshare.6752873	https://doi.org/10.6084/m9.figshare.6752873	0.4	0.1
Dorsal Root Ganglion explants	Shallow gradient assay	Nano-Plotter 2.0	GESIM	Immunostaining and microscopy	Z1 fluorescence microscope	Zeiss	04_0305d	drg_data\images\04_0305d_0p4_000p010.tif	figshare	doi:10.6084/m9.figshare.6752873	https://doi.org/10.6084/m9.figshare.6752873	Quantification of neurite outgrowth	regions of neurite outgrowth	drg_data\neurite_masks\04_0305d_0p4_000p010_n.tif	figshare	doi:10.6084/m9.figshare.6752873	https://doi.org/10.6084/m9.figshare.6752873	Quantification of neurite outgrowth	central cell-body region of the explant	drg_data\explant_masks\04_0305d_0p4_000p010_x.tif	figshare	doi:10.6084/m9.figshare.6752873	https://doi.org/10.6084/m9.figshare.6752873	0.4	0.1
Dorsal Root Ganglion explants	Shallow gradient assay	Nano-Plotter 2.0	GESIM	Immunostaining and microscopy	Z1 fluorescence microscope	Zeiss	04_0306d	drg_data\images\04_0306d_0p4_000p010.tif	figshare	doi:10.6084/m9.figshare.6752873	https://doi.org/10.6084/m9.figshare.6752873	Quantification of neurite outgrowth	regions of neurite outgrowth	drg_data\neurite_masks\04_0306d_0p4_000p010_n.tif	figshare	doi:10.6084/m9.figshare.6752873	https://doi.org/10.6084/m9.figshare.6752873	Quantification of neurite outgrowth	central cell-body region of the explant	drg_data\explant_masks\04_0306d_0p4_000p010_x.tif	figshare	doi:10.6084/m9.figshare.6752873	https://doi.org/10.6084/m9.figshare.6752873	0.4	0.1
Dorsal Root Ganglion explants	Shallow gradient assay	Nano-Plotter 2.0	GESIM	Immunostaining and microscopy	Z1 fluorescence microscope	Zeiss	04_0401u	drg_data\images\04_0401u_0p4_000p010.tif	figshare	doi:10.6084/m9.figshare.6752873	https://doi.org/10.6084/m9.figshare.6752873	Quantification of neurite outgrowth	regions of neurite outgrowth	drg_data\neurite_masks\04_0401u_0p4_000p010_n.tif	figshare	doi:10.6084/m9.figshare.6752873	https://doi.org/10.6084/m9.figshare.6752873	Quantification of neurite outgrowth	central cell-body region of the explant	drg_data\explant_masks\04_0401u_0p4_000p010_x.tif	figshare	doi:10.6084/m9.figshare.6752873	https://doi.org/10.6084/m9.figshare.6752873	0.4	0.1
Dorsal Root Ganglion explants	Shallow gradient assay	Nano-Plotter 2.0	GESIM	Immunostaining and microscopy	Z1 fluorescence microscope	Zeiss	04_0402u	drg_data\images\04_0402u_0p4_000p010.tif	figshare	doi:10.6084/m9.figshare.6752873	https://doi.org/10.6084/m9.figshare.6752873	Quantification of neurite outgrowth	regions of neurite outgrowth	drg_data\neurite_masks\04_0402u_0p4_000p010_n.tif	figshare	doi:10.6084/m9.figshare.6752873	https://doi.org/10.6084/m9.figshare.6752873	Quantification of neurite outgrowth	central cell-body region of the explant	drg_data\explant_masks\04_0402u_0p4_000p010_x.tif	figshare	doi:10.6084/m9.figshare.6752873	https://doi.org/10.6084/m9.figshare.6752873	0.4	0.1
Dorsal Root Ganglion explants	Shallow gradient assay	Nano-Plotter 2.0	GESIM	Immunostaining and microscopy	Z1 fluorescence microscope	Zeiss	04_0403u	drg_data\images\04_0403u_0p4_000p010.tif	figshare	doi:10.6084/m9.figshare.6752873	https://doi.org/10.6084/m9.figshare.6752873	Quantification of neurite outgrowth	regions of neurite outgrowth	drg_data\neurite_masks\04_0403u_0p4_000p010_n.tif	figshare	doi:10.6084/m9.figshare.6752873	https://doi.org/10.6084/m9.figshare.6752873	Quantification of neurite outgrowth	central cell-body region of the explant	drg_data\explant_masks\04_0403u_0p4_000p010_x.tif	figshare	doi:10.6084/m9.figshare.6752873	https://doi.org/10.6084/m9.figshare.6752873	0.4	0.1
Dorsal Root Ganglion explants	Shallow gradient assay	Nano-Plotter 2.0	GESIM	Immunostaining and microscopy	Z1 fluorescence microscope	Zeiss	04_0404d	drg_data\images\04_0404d_0p4_000p010.tif	figshare	doi:10.6084/m9.figshare.6752873	https://doi.org/10.6084/m9.figshare.6752873	Quantification of neurite outgrowth	regions of neurite outgrowth	drg_data\neurite_masks\04_0404d_0p4_000p010_n.tif	figshare	doi:10.6084/m9.figshare.6752873	https://doi.org/10.6084/m9.figshare.6752873	Quantification of neurite outgrowth	central cell-body region of the explant	drg_data\explant_masks\04_0404d_0p4_000p010_x.tif	figshare	doi:10.6084/m9.figshare.6752873	https://doi.org/10.6084/m9.figshare.6752873	0.4	0.1
Dorsal Root Ganglion explants	Shallow gradient assay	Nano-Plotter 2.0	GESIM	Immunostaining and microscopy	Z1 fluorescence microscope	Zeiss	04_0405d	drg_data\images\04_0405d_0p4_000p010.tif	figshare	doi:10.6084/m9.figshare.6752873	https://doi.org/10.6084/m9.figshare.6752873	Quantification of neurite outgrowth	regions of neurite outgrowth	drg_data\neurite_masks\04_0405d_0p4_000p010_n.tif	figshare	doi:10.6084/m9.figshare.6752873	https://doi.org/10.6084/m9.figshare.6752873	Quantification of neurite outgrowth	central cell-body region of the explant	drg_data\explant_masks\04_0405d_0p4_000p010_x.tif	figshare	doi:10.6084/m9.figshare.6752873	https://doi.org/10.6084/m9.figshare.6752873	0.4	0.1
Dorsal Root Ganglion explants	Shallow gradient assay	Nano-Plotter 2.0	GESIM	Immunostaining and microscopy	Z1 fluorescence microscope	Zeiss	04_0406d	drg_data\images\04_0406d_0p4_000p010.tif	figshare	doi:10.6084/m9.figshare.6752873	https://doi.org/10.6084/m9.figshare.6752873	Quantification of neurite outgrowth	regions of neurite outgrowth	drg_data\neurite_masks\04_0406d_0p4_000p010_n.tif	figshare	doi:10.6084/m9.figshare.6752873	https://doi.org/10.6084/m9.figshare.6752873	Quantification of neurite outgrowth	central cell-body region of the explant	drg_data\explant_masks\04_0406d_0p4_000p010_x.tif	figshare	doi:10.6084/m9.figshare.6752873	https://doi.org/10.6084/m9.figshare.6752873	0.4	0.1
Dorsal Root Ganglion explants	Shallow gradient assay	Nano-Plotter 2.0	GESIM	Immunostaining and microscopy	Z1 fluorescence microscope	Zeiss	04_0501u	drg_data\images\04_0501u_0p4_000p030.tif	figshare	doi:10.6084/m9.figshare.6752873	https://doi.org/10.6084/m9.figshare.6752873	Quantification of neurite outgrowth	regions of neurite outgrowth	drg_data\neurite_masks\04_0501u_0p4_000p030_n.tif	figshare	doi:10.6084/m9.figshare.6752873	https://doi.org/10.6084/m9.figshare.6752873	Quantification of neurite outgrowth	central cell-body region of the explant	drg_data\explant_masks\04_0501u_0p4_000p030_x.tif	figshare	doi:10.6084/m9.figshare.6752873	https://doi.org/10.6084/m9.figshare.6752873	0.4	0.3
Dorsal Root Ganglion explants	Shallow gradient assay	Nano-Plotter 2.0	GESIM	Immunostaining and microscopy	Z1 fluorescence microscope	Zeiss	04_0502u	drg_data\images\04_0502u_0p4_000p030.tif	figshare	doi:10.6084/m9.figshare.6752873	https://doi.org/10.6084/m9.figshare.6752873	Quantification of neurite outgrowth	regions of neurite outgrowth	drg_data\neurite_masks\04_0502u_0p4_000p030_n.tif	figshare	doi:10.6084/m9.figshare.6752873	https://doi.org/10.6084/m9.figshare.6752873	Quantification of neurite outgrowth	central cell-body region of the explant	drg_data\explant_masks\04_0502u_0p4_000p030_x.tif	figshare	doi:10.6084/m9.figshare.6752873	https://doi.org/10.6084/m9.figshare.6752873	0.4	0.3
Dorsal Root Ganglion explants	Shallow gradient assay	Nano-Plotter 2.0	GESIM	Immunostaining and microscopy	Z1 fluorescence microscope	Zeiss	04_0503u	drg_data\images\04_0503u_0p4_000p030.tif	figshare	doi:10.6084/m9.figshare.6752873	https://doi.org/10.6084/m9.figshare.6752873	Quantification of neurite outgrowth	regions of neurite outgrowth	drg_data\neurite_masks\04_0503u_0p4_000p030_n.tif	figshare	doi:10.6084/m9.figshare.6752873	https://doi.org/10.6084/m9.figshare.6752873	Quantification of neurite outgrowth	central cell-body region of the explant	drg_data\explant_masks\04_0503u_0p4_000p030_x.tif	figshare	doi:10.6084/m9.figshare.6752873	https://doi.org/10.6084/m9.figshare.6752873	0.4	0.3
Dorsal Root Ganglion explants	Shallow gradient assay	Nano-Plotter 2.0	GESIM	Immunostaining and microscopy	Z1 fluorescence microscope	Zeiss	04_0504d	drg_data\images\04_0504d_0p4_000p030.tif	figshare	doi:10.6084/m9.figshare.6752873	https://doi.org/10.6084/m9.figshare.6752873	Quantification of neurite outgrowth	regions of neurite outgrowth	drg_data\neurite_masks\04_0504d_0p4_000p030_n.tif	figshare	doi:10.6084/m9.figshare.6752873	https://doi.org/10.6084/m9.figshare.6752873	Quantification of neurite outgrowth	central cell-body region of the explant	drg_data\explant_masks\04_0504d_0p4_000p030_x.tif	figshare	doi:10.6084/m9.figshare.6752873	https://doi.org/10.6084/m9.figshare.6752873	0.4	0.3
Dorsal Root Ganglion explants	Shallow gradient assay	Nano-Plotter 2.0	GESIM	Immunostaining and microscopy	Z1 fluorescence microscope	Zeiss	04_0505d	drg_data\images\04_0505d_0p4_000p030.tif	figshare	doi:10.6084/m9.figshare.6752873	https://doi.org/10.6084/m9.figshare.6752873	Quantification of neurite outgrowth	regions of neurite outgrowth	drg_data\neurite_masks\04_0505d_0p4_000p030_n.tif	figshare	doi:10.6084/m9.figshare.6752873	https://doi.org/10.6084/m9.figshare.6752873	Quantification of neurite outgrowth	central cell-body region of the explant	drg_data\explant_masks\04_0505d_0p4_000p030_x.tif	figshare	doi:10.6084/m9.figshare.6752873	https://doi.org/10.6084/m9.figshare.6752873	0.4	0.3
Dorsal Root Ganglion explants	Shallow gradient assay	Nano-Plotter 2.0	GESIM	Immunostaining and microscopy	Z1 fluorescence microscope	Zeiss	04_0506d	drg_data\images\04_0506d_0p4_000p030.tif	figshare	doi:10.6084/m9.figshare.6752873	https://doi.org/10.6084/m9.figshare.6752873	Quantification of neurite outgrowth	regions of neurite outgrowth	drg_data\neurite_masks\04_0506d_0p4_000p030_n.tif	figshare	doi:10.6084/m9.figshare.6752873	https://doi.org/10.6084/m9.figshare.6752873	Quantification of neurite outgrowth	central cell-body region of the explant	drg_data\explant_masks\04_0506d_0p4_000p030_x.tif	figshare	doi:10.6084/m9.figshare.6752873	https://doi.org/10.6084/m9.figshare.6752873	0.4	0.3
Dorsal Root Ganglion explants	Shallow gradient assay	Nano-Plotter 2.0	GESIM	Immunostaining and microscopy	Z1 fluorescence microscope	Zeiss	04_0601u	drg_data\images\04_0601u_0p4_000p030.tif	figshare	doi:10.6084/m9.figshare.6752873	https://doi.org/10.6084/m9.figshare.6752873	Quantification of neurite outgrowth	regions of neurite outgrowth	drg_data\neurite_masks\04_0601u_0p4_000p030_n.tif	figshare	doi:10.6084/m9.figshare.6752873	https://doi.org/10.6084/m9.figshare.6752873	Quantification of neurite outgrowth	central cell-body region of the explant	drg_data\explant_masks\04_0601u_0p4_000p030_x.tif	figshare	doi:10.6084/m9.figshare.6752873	https://doi.org/10.6084/m9.figshare.6752873	0.4	0.3
Dorsal Root Ganglion explants	Shallow gradient assay	Nano-Plotter 2.0	GESIM	Immunostaining and microscopy	Z1 fluorescence microscope	Zeiss	04_0602u	drg_data\images\04_0602u_0p4_000p030.tif	figshare	doi:10.6084/m9.figshare.6752873	https://doi.org/10.6084/m9.figshare.6752873	Quantification of neurite outgrowth	regions of neurite outgrowth	drg_data\neurite_masks\04_0602u_0p4_000p030_n.tif	figshare	doi:10.6084/m9.figshare.6752873	https://doi.org/10.6084/m9.figshare.6752873	Quantification of neurite outgrowth	central cell-body region of the explant	drg_data\explant_masks\04_0602u_0p4_000p030_x.tif	figshare	doi:10.6084/m9.figshare.6752873	https://doi.org/10.6084/m9.figshare.6752873	0.4	0.3
Dorsal Root Ganglion explants	Shallow gradient assay	Nano-Plotter 2.0	GESIM	Immunostaining and microscopy	Z1 fluorescence microscope	Zeiss	04_0603u	drg_data\images\04_0603u_0p4_000p030.tif	figshare	doi:10.6084/m9.figshare.6752873	https://doi.org/10.6084/m9.figshare.6752873	Quantification of neurite outgrowth	regions of neurite outgrowth	drg_data\neurite_masks\04_0603u_0p4_000p030_n.tif	figshare	doi:10.6084/m9.figshare.6752873	https://doi.org/10.6084/m9.figshare.6752873	Quantification of neurite outgrowth	central cell-body region of the explant	drg_data\explant_masks\04_0603u_0p4_000p030_x.tif	figshare	doi:10.6084/m9.figshare.6752873	https://doi.org/10.6084/m9.figshare.6752873	0.4	0.3
Dorsal Root Ganglion explants	Shallow gradient assay	Nano-Plotter 2.0	GESIM	Immunostaining and microscopy	Z1 fluorescence microscope	Zeiss	04_0604d	drg_data\images\04_0604d_0p4_000p030.tif	figshare	doi:10.6084/m9.figshare.6752873	https://doi.org/10.6084/m9.figshare.6752873	Quantification of neurite outgrowth	regions of neurite outgrowth	drg_data\neurite_masks\04_0604d_0p4_000p030_n.tif	figshare	doi:10.6084/m9.figshare.6752873	https://doi.org/10.6084/m9.figshare.6752873	Quantification of neurite outgrowth	central cell-body region of the explant	drg_data\explant_masks\04_0604d_0p4_000p030_x.tif	figshare	doi:10.6084/m9.figshare.6752873	https://doi.org/10.6084/m9.figshare.6752873	0.4	0.3
Dorsal Root Ganglion explants	Shallow gradient assay	Nano-Plotter 2.0	GESIM	Immunostaining and microscopy	Z1 fluorescence microscope	Zeiss	04_0605d	drg_data\images\04_0605d_0p4_000p030.tif	figshare	doi:10.6084/m9.figshare.6752873	https://doi.org/10.6084/m9.figshare.6752873	Quantification of neurite outgrowth	regions of neurite outgrowth	drg_data\neurite_masks\04_0605d_0p4_000p030_n.tif	figshare	doi:10.6084/m9.figshare.6752873	https://doi.org/10.6084/m9.figshare.6752873	Quantification of neurite outgrowth	central cell-body region of the explant	drg_data\explant_masks\04_0605d_0p4_000p030_x.tif	figshare	doi:10.6084/m9.figshare.6752873	https://doi.org/10.6084/m9.figshare.6752873	0.4	0.3
Dorsal Root Ganglion explants	Shallow gradient assay	Nano-Plotter 2.0	GESIM	Immunostaining and microscopy	Z1 fluorescence microscope	Zeiss	04_0606d	drg_data\images\04_0606d_0p4_000p030.tif	figshare	doi:10.6084/m9.figshare.6752873	https://doi.org/10.6084/m9.figshare.6752873	Quantification of neurite outgrowth	regions of neurite outgrowth	drg_data\neurite_masks\04_0606d_0p4_000p030_n.tif	figshare	doi:10.6084/m9.figshare.6752873	https://doi.org/10.6084/m9.figshare.6752873	Quantification of neurite outgrowth	central cell-body region of the explant	drg_data\explant_masks\04_0606d_0p4_000p030_x.tif	figshare	doi:10.6084/m9.figshare.6752873	https://doi.org/10.6084/m9.figshare.6752873	0.4	0.3
Dorsal Root Ganglion explants	Shallow gradient assay	Nano-Plotter 2.0	GESIM	Immunostaining and microscopy	Z1 fluorescence microscope	Zeiss	04_0701u	drg_data\images\04_0701u_0p4_000p100.tif	figshare	doi:10.6084/m9.figshare.6752873	https://doi.org/10.6084/m9.figshare.6752873	Quantification of neurite outgrowth	regions of neurite outgrowth	drg_data\neurite_masks\04_0701u_0p4_000p100_n.tif	figshare	doi:10.6084/m9.figshare.6752873	https://doi.org/10.6084/m9.figshare.6752873	Quantification of neurite outgrowth	central cell-body region of the explant	drg_data\explant_masks\04_0701u_0p4_000p100_x.tif	figshare	doi:10.6084/m9.figshare.6752873	https://doi.org/10.6084/m9.figshare.6752873	0.4	0.1
Dorsal Root Ganglion explants	Shallow gradient assay	Nano-Plotter 2.0	GESIM	Immunostaining and microscopy	Z1 fluorescence microscope	Zeiss	04_0702u	drg_data\images\04_0702u_0p4_000p100.tif	figshare	doi:10.6084/m9.figshare.6752873	https://doi.org/10.6084/m9.figshare.6752873	Quantification of neurite outgrowth	regions of neurite outgrowth	drg_data\neurite_masks\04_0702u_0p4_000p100_n.tif	figshare	doi:10.6084/m9.figshare.6752873	https://doi.org/10.6084/m9.figshare.6752873	Quantification of neurite outgrowth	central cell-body region of the explant	drg_data\explant_masks\04_0702u_0p4_000p100_x.tif	figshare	doi:10.6084/m9.figshare.6752873	https://doi.org/10.6084/m9.figshare.6752873	0.4	0.1
Dorsal Root Ganglion explants	Shallow gradient assay	Nano-Plotter 2.0	GESIM	Immunostaining and microscopy	Z1 fluorescence microscope	Zeiss	04_0703u	drg_data\images\04_0703u_0p4_000p100.tif	figshare	doi:10.6084/m9.figshare.6752873	https://doi.org/10.6084/m9.figshare.6752873	Quantification of neurite outgrowth	regions of neurite outgrowth	drg_data\neurite_masks\04_0703u_0p4_000p100_n.tif	figshare	doi:10.6084/m9.figshare.6752873	https://doi.org/10.6084/m9.figshare.6752873	Quantification of neurite outgrowth	central cell-body region of the explant	drg_data\explant_masks\04_0703u_0p4_000p100_x.tif	figshare	doi:10.6084/m9.figshare.6752873	https://doi.org/10.6084/m9.figshare.6752873	0.4	0.1
Dorsal Root Ganglion explants	Shallow gradient assay	Nano-Plotter 2.0	GESIM	Immunostaining and microscopy	Z1 fluorescence microscope	Zeiss	04_0704d	drg_data\images\04_0704d_0p4_000p100.tif	figshare	doi:10.6084/m9.figshare.6752873	https://doi.org/10.6084/m9.figshare.6752873	Quantification of neurite outgrowth	regions of neurite outgrowth	drg_data\neurite_masks\04_0704d_0p4_000p100_n.tif	figshare	doi:10.6084/m9.figshare.6752873	https://doi.org/10.6084/m9.figshare.6752873	Quantification of neurite outgrowth	central cell-body region of the explant	drg_data\explant_masks\04_0704d_0p4_000p100_x.tif	figshare	doi:10.6084/m9.figshare.6752873	https://doi.org/10.6084/m9.figshare.6752873	0.4	0.1
Dorsal Root Ganglion explants	Shallow gradient assay	Nano-Plotter 2.0	GESIM	Immunostaining and microscopy	Z1 fluorescence microscope	Zeiss	04_0705d	drg_data\images\04_0705d_0p4_000p100.tif	figshare	doi:10.6084/m9.figshare.6752873	https://doi.org/10.6084/m9.figshare.6752873	Quantification of neurite outgrowth	regions of neurite outgrowth	drg_data\neurite_masks\04_0705d_0p4_000p100_n.tif	figshare	doi:10.6084/m9.figshare.6752873	https://doi.org/10.6084/m9.figshare.6752873	Quantification of neurite outgrowth	central cell-body region of the explant	drg_data\explant_masks\04_0705d_0p4_000p100_x.tif	figshare	doi:10.6084/m9.figshare.6752873	https://doi.org/10.6084/m9.figshare.6752873	0.4	0.1
Dorsal Root Ganglion explants	Shallow gradient assay	Nano-Plotter 2.0	GESIM	Immunostaining and microscopy	Z1 fluorescence microscope	Zeiss	04_0706d	drg_data\images\04_0706d_0p4_000p100.tif	figshare	doi:10.6084/m9.figshare.6752873	https://doi.org/10.6084/m9.figshare.6752873	Quantification of neurite outgrowth	regions of neurite outgrowth	drg_data\neurite_masks\04_0706d_0p4_000p100_n.tif	figshare	doi:10.6084/m9.figshare.6752873	https://doi.org/10.6084/m9.figshare.6752873	Quantification of neurite outgrowth	central cell-body region of the explant	drg_data\explant_masks\04_0706d_0p4_000p100_x.tif	figshare	doi:10.6084/m9.figshare.6752873	https://doi.org/10.6084/m9.figshare.6752873	0.4	0.1
Dorsal Root Ganglion explants	Shallow gradient assay	Nano-Plotter 2.0	GESIM	Immunostaining and microscopy	Z1 fluorescence microscope	Zeiss	04_0801u	drg_data\images\04_0801u_0p4_000p100.tif	figshare	doi:10.6084/m9.figshare.6752873	https://doi.org/10.6084/m9.figshare.6752873	Quantification of neurite outgrowth	regions of neurite outgrowth	drg_data\neurite_masks\04_0801u_0p4_000p100_n.tif	figshare	doi:10.6084/m9.figshare.6752873	https://doi.org/10.6084/m9.figshare.6752873	Quantification of neurite outgrowth	central cell-body region of the explant	drg_data\explant_masks\04_0801u_0p4_000p100_x.tif	figshare	doi:10.6084/m9.figshare.6752873	https://doi.org/10.6084/m9.figshare.6752873	0.4	0.1
Dorsal Root Ganglion explants	Shallow gradient assay	Nano-Plotter 2.0	GESIM	Immunostaining and microscopy	Z1 fluorescence microscope	Zeiss	04_0802u	drg_data\images\04_0802u_0p4_000p100.tif	figshare	doi:10.6084/m9.figshare.6752873	https://doi.org/10.6084/m9.figshare.6752873	Quantification of neurite outgrowth	regions of neurite outgrowth	drg_data\neurite_masks\04_0802u_0p4_000p100_n.tif	figshare	doi:10.6084/m9.figshare.6752873	https://doi.org/10.6084/m9.figshare.6752873	Quantification of neurite outgrowth	central cell-body region of the explant	drg_data\explant_masks\04_0802u_0p4_000p100_x.tif	figshare	doi:10.6084/m9.figshare.6752873	https://doi.org/10.6084/m9.figshare.6752873	0.4	0.1
Dorsal Root Ganglion explants	Shallow gradient assay	Nano-Plotter 2.0	GESIM	Immunostaining and microscopy	Z1 fluorescence microscope	Zeiss	04_0803u	drg_data\images\04_0803u_0p4_000p100.tif	figshare	doi:10.6084/m9.figshare.6752873	https://doi.org/10.6084/m9.figshare.6752873	Quantification of neurite outgrowth	regions of neurite outgrowth	drg_data\neurite_masks\04_0803u_0p4_000p100_n.tif	figshare	doi:10.6084/m9.figshare.6752873	https://doi.org/10.6084/m9.figshare.6752873	Quantification of neurite outgrowth	central cell-body region of the explant	drg_data\explant_masks\04_0803u_0p4_000p100_x.tif	figshare	doi:10.6084/m9.figshare.6752873	https://doi.org/10.6084/m9.figshare.6752873	0.4	0.1
Dorsal Root Ganglion explants	Shallow gradient assay	Nano-Plotter 2.0	GESIM	Immunostaining and microscopy	Z1 fluorescence microscope	Zeiss	04_0804d	drg_data\images\04_0804d_0p4_000p100.tif	figshare	doi:10.6084/m9.figshare.6752873	https://doi.org/10.6084/m9.figshare.6752873	Quantification of neurite outgrowth	regions of neurite outgrowth	drg_data\neurite_masks\04_0804d_0p4_000p100_n.tif	figshare	doi:10.6084/m9.figshare.6752873	https://doi.org/10.6084/m9.figshare.6752873	Quantification of neurite outgrowth	central cell-body region of the explant	drg_data\explant_masks\04_0804d_0p4_000p100_x.tif	figshare	doi:10.6084/m9.figshare.6752873	https://doi.org/10.6084/m9.figshare.6752873	0.4	0.1
Dorsal Root Ganglion explants	Shallow gradient assay	Nano-Plotter 2.0	GESIM	Immunostaining and microscopy	Z1 fluorescence microscope	Zeiss	04_0805d	drg_data\images\04_0805d_0p4_000p100.tif	figshare	doi:10.6084/m9.figshare.6752873	https://doi.org/10.6084/m9.figshare.6752873	Quantification of neurite outgrowth	regions of neurite outgrowth	drg_data\neurite_masks\04_0805d_0p4_000p100_n.tif	figshare	doi:10.6084/m9.figshare.6752873	https://doi.org/10.6084/m9.figshare.6752873	Quantification of neurite outgrowth	central cell-body region of the explant	drg_data\explant_masks\04_0805d_0p4_000p100_x.tif	figshare	doi:10.6084/m9.figshare.6752873	https://doi.org/10.6084/m9.figshare.6752873	0.4	0.1
Dorsal Root Ganglion explants	Shallow gradient assay	Nano-Plotter 2.0	GESIM	Immunostaining and microscopy	Z1 fluorescence microscope	Zeiss	04_0806d	drg_data\images\04_0806d_0p4_000p100.tif	figshare	doi:10.6084/m9.figshare.6752873	https://doi.org/10.6084/m9.figshare.6752873	Quantification of neurite outgrowth	regions of neurite outgrowth	drg_data\neurite_masks\04_0806d_0p4_000p100_n.tif	figshare	doi:10.6084/m9.figshare.6752873	https://doi.org/10.6084/m9.figshare.6752873	Quantification of neurite outgrowth	central cell-body region of the explant	drg_data\explant_masks\04_0806d_0p4_000p100_x.tif	figshare	doi:10.6084/m9.figshare.6752873	https://doi.org/10.6084/m9.figshare.6752873	0.4	0.1
Dorsal Root Ganglion explants	Shallow gradient assay	Nano-Plotter 2.0	GESIM	Immunostaining and microscopy	Z1 fluorescence microscope	Zeiss	04_0901u	drg_data\images\04_0901u_0p4_000p300.tif	figshare	doi:10.6084/m9.figshare.6752873	https://doi.org/10.6084/m9.figshare.6752873	Quantification of neurite outgrowth	regions of neurite outgrowth	drg_data\neurite_masks\04_0901u_0p4_000p300_n.tif	figshare	doi:10.6084/m9.figshare.6752873	https://doi.org/10.6084/m9.figshare.6752873	Quantification of neurite outgrowth	central cell-body region of the explant	drg_data\explant_masks\04_0901u_0p4_000p300_x.tif	figshare	doi:10.6084/m9.figshare.6752873	https://doi.org/10.6084/m9.figshare.6752873	0.4	0.3
Dorsal Root Ganglion explants	Shallow gradient assay	Nano-Plotter 2.0	GESIM	Immunostaining and microscopy	Z1 fluorescence microscope	Zeiss	04_0902u	drg_data\images\04_0902u_0p4_000p300.tif	figshare	doi:10.6084/m9.figshare.6752873	https://doi.org/10.6084/m9.figshare.6752873	Quantification of neurite outgrowth	regions of neurite outgrowth	drg_data\neurite_masks\04_0902u_0p4_000p300_n.tif	figshare	doi:10.6084/m9.figshare.6752873	https://doi.org/10.6084/m9.figshare.6752873	Quantification of neurite outgrowth	central cell-body region of the explant	drg_data\explant_masks\04_0902u_0p4_000p300_x.tif	figshare	doi:10.6084/m9.figshare.6752873	https://doi.org/10.6084/m9.figshare.6752873	0.4	0.3
Dorsal Root Ganglion explants	Shallow gradient assay	Nano-Plotter 2.0	GESIM	Immunostaining and microscopy	Z1 fluorescence microscope	Zeiss	04_0903u	drg_data\images\04_0903u_0p4_000p300.tif	figshare	doi:10.6084/m9.figshare.6752873	https://doi.org/10.6084/m9.figshare.6752873	Quantification of neurite outgrowth	regions of neurite outgrowth	drg_data\neurite_masks\04_0903u_0p4_000p300_n.tif	figshare	doi:10.6084/m9.figshare.6752873	https://doi.org/10.6084/m9.figshare.6752873	Quantification of neurite outgrowth	central cell-body region of the explant	drg_data\explant_masks\04_0903u_0p4_000p300_x.tif	figshare	doi:10.6084/m9.figshare.6752873	https://doi.org/10.6084/m9.figshare.6752873	0.4	0.3
Dorsal Root Ganglion explants	Shallow gradient assay	Nano-Plotter 2.0	GESIM	Immunostaining and microscopy	Z1 fluorescence microscope	Zeiss	04_0904d	drg_data\images\04_0904d_0p4_000p300.tif	figshare	doi:10.6084/m9.figshare.6752873	https://doi.org/10.6084/m9.figshare.6752873	Quantification of neurite outgrowth	regions of neurite outgrowth	drg_data\neurite_masks\04_0904d_0p4_000p300_n.tif	figshare	doi:10.6084/m9.figshare.6752873	https://doi.org/10.6084/m9.figshare.6752873	Quantification of neurite outgrowth	central cell-body region of the explant	drg_data\explant_masks\04_0904d_0p4_000p300_x.tif	figshare	doi:10.6084/m9.figshare.6752873	https://doi.org/10.6084/m9.figshare.6752873	0.4	0.3
Dorsal Root Ganglion explants	Shallow gradient assay	Nano-Plotter 2.0	GESIM	Immunostaining and microscopy	Z1 fluorescence microscope	Zeiss	04_0905d	drg_data\images\04_0905d_0p4_000p300.tif	figshare	doi:10.6084/m9.figshare.6752873	https://doi.org/10.6084/m9.figshare.6752873	Quantification of neurite outgrowth	regions of neurite outgrowth	drg_data\neurite_masks\04_0905d_0p4_000p300_n.tif	figshare	doi:10.6084/m9.figshare.6752873	https://doi.org/10.6084/m9.figshare.6752873	Quantification of neurite outgrowth	central cell-body region of the explant	drg_data\explant_masks\04_0905d_0p4_000p300_x.tif	figshare	doi:10.6084/m9.figshare.6752873	https://doi.org/10.6084/m9.figshare.6752873	0.4	0.3
Dorsal Root Ganglion explants	Shallow gradient assay	Nano-Plotter 2.0	GESIM	Immunostaining and microscopy	Z1 fluorescence microscope	Zeiss	04_0906d	drg_data\images\04_0906d_0p4_000p300.tif	figshare	doi:10.6084/m9.figshare.6752873	https://doi.org/10.6084/m9.figshare.6752873	Quantification of neurite outgrowth	regions of neurite outgrowth	drg_data\neurite_masks\04_0906d_0p4_000p300_n.tif	figshare	doi:10.6084/m9.figshare.6752873	https://doi.org/10.6084/m9.figshare.6752873	Quantification of neurite outgrowth	central cell-body region of the explant	drg_data\explant_masks\04_0906d_0p4_000p300_x.tif	figshare	doi:10.6084/m9.figshare.6752873	https://doi.org/10.6084/m9.figshare.6752873	0.4	0.3
Dorsal Root Ganglion explants	Shallow gradient assay	Nano-Plotter 2.0	GESIM	Immunostaining and microscopy	Z1 fluorescence microscope	Zeiss	04_1001u	drg_data\images\04_1001u_0p4_000p300.tif	figshare	doi:10.6084/m9.figshare.6752873	https://doi.org/10.6084/m9.figshare.6752873	Quantification of neurite outgrowth	regions of neurite outgrowth	drg_data\neurite_masks\04_1001u_0p4_000p300_n.tif	figshare	doi:10.6084/m9.figshare.6752873	https://doi.org/10.6084/m9.figshare.6752873	Quantification of neurite outgrowth	central cell-body region of the explant	drg_data\explant_masks\04_1001u_0p4_000p300_x.tif	figshare	doi:10.6084/m9.figshare.6752873	https://doi.org/10.6084/m9.figshare.6752873	0.4	0.3
Dorsal Root Ganglion explants	Shallow gradient assay	Nano-Plotter 2.0	GESIM	Immunostaining and microscopy	Z1 fluorescence microscope	Zeiss	04_1002u	drg_data\images\04_1002u_0p4_000p300.tif	figshare	doi:10.6084/m9.figshare.6752873	https://doi.org/10.6084/m9.figshare.6752873	Quantification of neurite outgrowth	regions of neurite outgrowth	drg_data\neurite_masks\04_1002u_0p4_000p300_n.tif	figshare	doi:10.6084/m9.figshare.6752873	https://doi.org/10.6084/m9.figshare.6752873	Quantification of neurite outgrowth	central cell-body region of the explant	drg_data\explant_masks\04_1002u_0p4_000p300_x.tif	figshare	doi:10.6084/m9.figshare.6752873	https://doi.org/10.6084/m9.figshare.6752873	0.4	0.3
Dorsal Root Ganglion explants	Shallow gradient assay	Nano-Plotter 2.0	GESIM	Immunostaining and microscopy	Z1 fluorescence microscope	Zeiss	04_1003u	drg_data\images\04_1003u_0p4_000p300.tif	figshare	doi:10.6084/m9.figshare.6752873	https://doi.org/10.6084/m9.figshare.6752873	Quantification of neurite outgrowth	regions of neurite outgrowth	drg_data\neurite_masks\04_1003u_0p4_000p300_n.tif	figshare	doi:10.6084/m9.figshare.6752873	https://doi.org/10.6084/m9.figshare.6752873	Quantification of neurite outgrowth	central cell-body region of the explant	drg_data\explant_masks\04_1003u_0p4_000p300_x.tif	figshare	doi:10.6084/m9.figshare.6752873	https://doi.org/10.6084/m9.figshare.6752873	0.4	0.3
Dorsal Root Ganglion explants	Shallow gradient assay	Nano-Plotter 2.0	GESIM	Immunostaining and microscopy	Z1 fluorescence microscope	Zeiss	04_1004d	drg_data\images\04_1004d_0p4_000p300.tif	figshare	doi:10.6084/m9.figshare.6752873	https://doi.org/10.6084/m9.figshare.6752873	Quantification of neurite outgrowth	regions of neurite outgrowth	drg_data\neurite_masks\04_1004d_0p4_000p300_n.tif	figshare	doi:10.6084/m9.figshare.6752873	https://doi.org/10.6084/m9.figshare.6752873	Quantification of neurite outgrowth	central cell-body region of the explant	drg_data\explant_masks\04_1004d_0p4_000p300_x.tif	figshare	doi:10.6084/m9.figshare.6752873	https://doi.org/10.6084/m9.figshare.6752873	0.4	0.3
Dorsal Root Ganglion explants	Shallow gradient assay	Nano-Plotter 2.0	GESIM	Immunostaining and microscopy	Z1 fluorescence microscope	Zeiss	04_1005d	drg_data\images\04_1005d_0p4_000p300.tif	figshare	doi:10.6084/m9.figshare.6752873	https://doi.org/10.6084/m9.figshare.6752873	Quantification of neurite outgrowth	regions of neurite outgrowth	drg_data\neurite_masks\04_1005d_0p4_000p300_n.tif	figshare	doi:10.6084/m9.figshare.6752873	https://doi.org/10.6084/m9.figshare.6752873	Quantification of neurite outgrowth	central cell-body region of the explant	drg_data\explant_masks\04_1005d_0p4_000p300_x.tif	figshare	doi:10.6084/m9.figshare.6752873	https://doi.org/10.6084/m9.figshare.6752873	0.4	0.3
Dorsal Root Ganglion explants	Shallow gradient assay	Nano-Plotter 2.0	GESIM	Immunostaining and microscopy	Z1 fluorescence microscope	Zeiss	04_1006d	drg_data\images\04_1006d_0p4_000p300.tif	figshare	doi:10.6084/m9.figshare.6752873	https://doi.org/10.6084/m9.figshare.6752873	Quantification of neurite outgrowth	regions of neurite outgrowth	drg_data\neurite_masks\04_1006d_0p4_000p300_n.tif	figshare	doi:10.6084/m9.figshare.6752873	https://doi.org/10.6084/m9.figshare.6752873	Quantification of neurite outgrowth	central cell-body region of the explant	drg_data\explant_masks\04_1006d_0p4_000p300_x.tif	figshare	doi:10.6084/m9.figshare.6752873	https://doi.org/10.6084/m9.figshare.6752873	0.4	0.3
Dorsal Root Ganglion explants	Shallow gradient assay	Nano-Plotter 2.0	GESIM	Immunostaining and microscopy	Z1 fluorescence microscope	Zeiss	04_1101u	drg_data\images\04_1101u_0p4_001p000.tif	figshare	doi:10.6084/m9.figshare.6752873	https://doi.org/10.6084/m9.figshare.6752873	Quantification of neurite outgrowth	regions of neurite outgrowth	drg_data\neurite_masks\04_1101u_0p4_001p000_n.tif	figshare	doi:10.6084/m9.figshare.6752873	https://doi.org/10.6084/m9.figshare.6752873	Quantification of neurite outgrowth	central cell-body region of the explant	drg_data\explant_masks\04_1101u_0p4_001p000_x.tif	figshare	doi:10.6084/m9.figshare.6752873	https://doi.org/10.6084/m9.figshare.6752873	0.4	1
Dorsal Root Ganglion explants	Shallow gradient assay	Nano-Plotter 2.0	GESIM	Immunostaining and microscopy	Z1 fluorescence microscope	Zeiss	04_1102u	drg_data\images\04_1102u_0p4_001p000.tif	figshare	doi:10.6084/m9.figshare.6752873	https://doi.org/10.6084/m9.figshare.6752873	Quantification of neurite outgrowth	regions of neurite outgrowth	drg_data\neurite_masks\04_1102u_0p4_001p000_n.tif	figshare	doi:10.6084/m9.figshare.6752873	https://doi.org/10.6084/m9.figshare.6752873	Quantification of neurite outgrowth	central cell-body region of the explant	drg_data\explant_masks\04_1102u_0p4_001p000_x.tif	figshare	doi:10.6084/m9.figshare.6752873	https://doi.org/10.6084/m9.figshare.6752873	0.4	1
Dorsal Root Ganglion explants	Shallow gradient assay	Nano-Plotter 2.0	GESIM	Immunostaining and microscopy	Z1 fluorescence microscope	Zeiss	04_1103u	drg_data\images\04_1103u_0p4_001p000.tif	figshare	doi:10.6084/m9.figshare.6752873	https://doi.org/10.6084/m9.figshare.6752873	Quantification of neurite outgrowth	regions of neurite outgrowth	drg_data\neurite_masks\04_1103u_0p4_001p000_n.tif	figshare	doi:10.6084/m9.figshare.6752873	https://doi.org/10.6084/m9.figshare.6752873	Quantification of neurite outgrowth	central cell-body region of the explant	drg_data\explant_masks\04_1103u_0p4_001p000_x.tif	figshare	doi:10.6084/m9.figshare.6752873	https://doi.org/10.6084/m9.figshare.6752873	0.4	1
Dorsal Root Ganglion explants	Shallow gradient assay	Nano-Plotter 2.0	GESIM	Immunostaining and microscopy	Z1 fluorescence microscope	Zeiss	04_1104d	drg_data\images\04_1104d_0p4_001p000.tif	figshare	doi:10.6084/m9.figshare.6752873	https://doi.org/10.6084/m9.figshare.6752873	Quantification of neurite outgrowth	regions of neurite outgrowth	drg_data\neurite_masks\04_1104d_0p4_001p000_n.tif	figshare	doi:10.6084/m9.figshare.6752873	https://doi.org/10.6084/m9.figshare.6752873	Quantification of neurite outgrowth	central cell-body region of the explant	drg_data\explant_masks\04_1104d_0p4_001p000_x.tif	figshare	doi:10.6084/m9.figshare.6752873	https://doi.org/10.6084/m9.figshare.6752873	0.4	1
Dorsal Root Ganglion explants	Shallow gradient assay	Nano-Plotter 2.0	GESIM	Immunostaining and microscopy	Z1 fluorescence microscope	Zeiss	04_1105d	drg_data\images\04_1105d_0p4_001p000.tif	figshare	doi:10.6084/m9.figshare.6752873	https://doi.org/10.6084/m9.figshare.6752873	Quantification of neurite outgrowth	regions of neurite outgrowth	drg_data\neurite_masks\04_1105d_0p4_001p000_n.tif	figshare	doi:10.6084/m9.figshare.6752873	https://doi.org/10.6084/m9.figshare.6752873	Quantification of neurite outgrowth	central cell-body region of the explant	drg_data\explant_masks\04_1105d_0p4_001p000_x.tif	figshare	doi:10.6084/m9.figshare.6752873	https://doi.org/10.6084/m9.figshare.6752873	0.4	1
Dorsal Root Ganglion explants	Shallow gradient assay	Nano-Plotter 2.0	GESIM	Immunostaining and microscopy	Z1 fluorescence microscope	Zeiss	04_1106d	drg_data\images\04_1106d_0p4_001p000.tif	figshare	doi:10.6084/m9.figshare.6752873	https://doi.org/10.6084/m9.figshare.6752873	Quantification of neurite outgrowth	regions of neurite outgrowth	drg_data\neurite_masks\04_1106d_0p4_001p000_n.tif	figshare	doi:10.6084/m9.figshare.6752873	https://doi.org/10.6084/m9.figshare.6752873	Quantification of neurite outgrowth	central cell-body region of the explant	drg_data\explant_masks\04_1106d_0p4_001p000_x.tif	figshare	doi:10.6084/m9.figshare.6752873	https://doi.org/10.6084/m9.figshare.6752873	0.4	1
Dorsal Root Ganglion explants	Shallow gradient assay	Nano-Plotter 2.0	GESIM	Immunostaining and microscopy	Z1 fluorescence microscope	Zeiss	04_1201u	drg_data\images\04_1201u_0p4_001p000.tif	figshare	doi:10.6084/m9.figshare.6752873	https://doi.org/10.6084/m9.figshare.6752873	Quantification of neurite outgrowth	regions of neurite outgrowth	drg_data\neurite_masks\04_1201u_0p4_001p000_n.tif	figshare	doi:10.6084/m9.figshare.6752873	https://doi.org/10.6084/m9.figshare.6752873	Quantification of neurite outgrowth	central cell-body region of the explant	drg_data\explant_masks\04_1201u_0p4_001p000_x.tif	figshare	doi:10.6084/m9.figshare.6752873	https://doi.org/10.6084/m9.figshare.6752873	0.4	1
Dorsal Root Ganglion explants	Shallow gradient assay	Nano-Plotter 2.0	GESIM	Immunostaining and microscopy	Z1 fluorescence microscope	Zeiss	04_1202u	drg_data\images\04_1202u_0p4_001p000.tif	figshare	doi:10.6084/m9.figshare.6752873	https://doi.org/10.6084/m9.figshare.6752873	Quantification of neurite outgrowth	regions of neurite outgrowth	drg_data\neurite_masks\04_1202u_0p4_001p000_n.tif	figshare	doi:10.6084/m9.figshare.6752873	https://doi.org/10.6084/m9.figshare.6752873	Quantification of neurite outgrowth	central cell-body region of the explant	drg_data\explant_masks\04_1202u_0p4_001p000_x.tif	figshare	doi:10.6084/m9.figshare.6752873	https://doi.org/10.6084/m9.figshare.6752873	0.4	1
Dorsal Root Ganglion explants	Shallow gradient assay	Nano-Plotter 2.0	GESIM	Immunostaining and microscopy	Z1 fluorescence microscope	Zeiss	04_1203u	drg_data\images\04_1203u_0p4_001p000.tif	figshare	doi:10.6084/m9.figshare.6752873	https://doi.org/10.6084/m9.figshare.6752873	Quantification of neurite outgrowth	regions of neurite outgrowth	drg_data\neurite_masks\04_1203u_0p4_001p000_n.tif	figshare	doi:10.6084/m9.figshare.6752873	https://doi.org/10.6084/m9.figshare.6752873	Quantification of neurite outgrowth	central cell-body region of the explant	drg_data\explant_masks\04_1203u_0p4_001p000_x.tif	figshare	doi:10.6084/m9.figshare.6752873	https://doi.org/10.6084/m9.figshare.6752873	0.4	1
Dorsal Root Ganglion explants	Shallow gradient assay	Nano-Plotter 2.0	GESIM	Immunostaining and microscopy	Z1 fluorescence microscope	Zeiss	04_1204d	drg_data\images\04_1204d_0p4_001p000.tif	figshare	doi:10.6084/m9.figshare.6752873	https://doi.org/10.6084/m9.figshare.6752873	Quantification of neurite outgrowth	regions of neurite outgrowth	drg_data\neurite_masks\04_1204d_0p4_001p000_n.tif	figshare	doi:10.6084/m9.figshare.6752873	https://doi.org/10.6084/m9.figshare.6752873	Quantification of neurite outgrowth	central cell-body region of the explant	drg_data\explant_masks\04_1204d_0p4_001p000_x.tif	figshare	doi:10.6084/m9.figshare.6752873	https://doi.org/10.6084/m9.figshare.6752873	0.4	1
Dorsal Root Ganglion explants	Shallow gradient assay	Nano-Plotter 2.0	GESIM	Immunostaining and microscopy	Z1 fluorescence microscope	Zeiss	04_1205d	drg_data\images\04_1205d_0p4_001p000.tif	figshare	doi:10.6084/m9.figshare.6752873	https://doi.org/10.6084/m9.figshare.6752873	Quantification of neurite outgrowth	regions of neurite outgrowth	drg_data\neurite_masks\04_1205d_0p4_001p000_n.tif	figshare	doi:10.6084/m9.figshare.6752873	https://doi.org/10.6084/m9.figshare.6752873	Quantification of neurite outgrowth	central cell-body region of the explant	drg_data\explant_masks\04_1205d_0p4_001p000_x.tif	figshare	doi:10.6084/m9.figshare.6752873	https://doi.org/10.6084/m9.figshare.6752873	0.4	1
Dorsal Root Ganglion explants	Shallow gradient assay	Nano-Plotter 2.0	GESIM	Immunostaining and microscopy	Z1 fluorescence microscope	Zeiss	04_1206d	drg_data\images\04_1206d_0p4_001p000.tif	figshare	doi:10.6084/m9.figshare.6752873	https://doi.org/10.6084/m9.figshare.6752873	Quantification of neurite outgrowth	regions of neurite outgrowth	drg_data\neurite_masks\04_1206d_0p4_001p000_n.tif	figshare	doi:10.6084/m9.figshare.6752873	https://doi.org/10.6084/m9.figshare.6752873	Quantification of neurite outgrowth	central cell-body region of the explant	drg_data\explant_masks\04_1206d_0p4_001p000_x.tif	figshare	doi:10.6084/m9.figshare.6752873	https://doi.org/10.6084/m9.figshare.6752873	0.4	1
Dorsal Root Ganglion explants	Shallow gradient assay	Nano-Plotter 2.0	GESIM	Immunostaining and microscopy	Z1 fluorescence microscope	Zeiss	04_1301u	drg_data\images\04_1301u_0p4_003p000.tif	figshare	doi:10.6084/m9.figshare.6752873	https://doi.org/10.6084/m9.figshare.6752873	Quantification of neurite outgrowth	regions of neurite outgrowth	drg_data\neurite_masks\04_1301u_0p4_003p000_n.tif	figshare	doi:10.6084/m9.figshare.6752873	https://doi.org/10.6084/m9.figshare.6752873	Quantification of neurite outgrowth	central cell-body region of the explant	drg_data\explant_masks\04_1301u_0p4_003p000_x.tif	figshare	doi:10.6084/m9.figshare.6752873	https://doi.org/10.6084/m9.figshare.6752873	0.4	3
Dorsal Root Ganglion explants	Shallow gradient assay	Nano-Plotter 2.0	GESIM	Immunostaining and microscopy	Z1 fluorescence microscope	Zeiss	04_1302u	drg_data\images\04_1302u_0p4_003p000.tif	figshare	doi:10.6084/m9.figshare.6752873	https://doi.org/10.6084/m9.figshare.6752873	Quantification of neurite outgrowth	regions of neurite outgrowth	drg_data\neurite_masks\04_1302u_0p4_003p000_n.tif	figshare	doi:10.6084/m9.figshare.6752873	https://doi.org/10.6084/m9.figshare.6752873	Quantification of neurite outgrowth	central cell-body region of the explant	drg_data\explant_masks\04_1302u_0p4_003p000_x.tif	figshare	doi:10.6084/m9.figshare.6752873	https://doi.org/10.6084/m9.figshare.6752873	0.4	3
Dorsal Root Ganglion explants	Shallow gradient assay	Nano-Plotter 2.0	GESIM	Immunostaining and microscopy	Z1 fluorescence microscope	Zeiss	04_1303u	drg_data\images\04_1303u_0p4_003p000.tif	figshare	doi:10.6084/m9.figshare.6752873	https://doi.org/10.6084/m9.figshare.6752873	Quantification of neurite outgrowth	regions of neurite outgrowth	drg_data\neurite_masks\04_1303u_0p4_003p000_n.tif	figshare	doi:10.6084/m9.figshare.6752873	https://doi.org/10.6084/m9.figshare.6752873	Quantification of neurite outgrowth	central cell-body region of the explant	drg_data\explant_masks\04_1303u_0p4_003p000_x.tif	figshare	doi:10.6084/m9.figshare.6752873	https://doi.org/10.6084/m9.figshare.6752873	0.4	3
Dorsal Root Ganglion explants	Shallow gradient assay	Nano-Plotter 2.0	GESIM	Immunostaining and microscopy	Z1 fluorescence microscope	Zeiss	04_1304d	drg_data\images\04_1304d_0p4_003p000.tif	figshare	doi:10.6084/m9.figshare.6752873	https://doi.org/10.6084/m9.figshare.6752873	Quantification of neurite outgrowth	regions of neurite outgrowth	drg_data\neurite_masks\04_1304d_0p4_003p000_n.tif	figshare	doi:10.6084/m9.figshare.6752873	https://doi.org/10.6084/m9.figshare.6752873	Quantification of neurite outgrowth	central cell-body region of the explant	drg_data\explant_masks\04_1304d_0p4_003p000_x.tif	figshare	doi:10.6084/m9.figshare.6752873	https://doi.org/10.6084/m9.figshare.6752873	0.4	3
Dorsal Root Ganglion explants	Shallow gradient assay	Nano-Plotter 2.0	GESIM	Immunostaining and microscopy	Z1 fluorescence microscope	Zeiss	04_1305d	drg_data\images\04_1305d_0p4_003p000.tif	figshare	doi:10.6084/m9.figshare.6752873	https://doi.org/10.6084/m9.figshare.6752873	Quantification of neurite outgrowth	regions of neurite outgrowth	drg_data\neurite_masks\04_1305d_0p4_003p000_n.tif	figshare	doi:10.6084/m9.figshare.6752873	https://doi.org/10.6084/m9.figshare.6752873	Quantification of neurite outgrowth	central cell-body region of the explant	drg_data\explant_masks\04_1305d_0p4_003p000_x.tif	figshare	doi:10.6084/m9.figshare.6752873	https://doi.org/10.6084/m9.figshare.6752873	0.4	3
Dorsal Root Ganglion explants	Shallow gradient assay	Nano-Plotter 2.0	GESIM	Immunostaining and microscopy	Z1 fluorescence microscope	Zeiss	04_1306d	drg_data\images\04_1306d_0p4_003p000.tif	figshare	doi:10.6084/m9.figshare.6752873	https://doi.org/10.6084/m9.figshare.6752873	Quantification of neurite outgrowth	regions of neurite outgrowth	drg_data\neurite_masks\04_1306d_0p4_003p000_n.tif	figshare	doi:10.6084/m9.figshare.6752873	https://doi.org/10.6084/m9.figshare.6752873	Quantification of neurite outgrowth	central cell-body region of the explant	drg_data\explant_masks\04_1306d_0p4_003p000_x.tif	figshare	doi:10.6084/m9.figshare.6752873	https://doi.org/10.6084/m9.figshare.6752873	0.4	3
Dorsal Root Ganglion explants	Shallow gradient assay	Nano-Plotter 2.0	GESIM	Immunostaining and microscopy	Z1 fluorescence microscope	Zeiss	04_1401u	drg_data\images\04_1401u_0p4_003p000.tif	figshare	doi:10.6084/m9.figshare.6752873	https://doi.org/10.6084/m9.figshare.6752873	Quantification of neurite outgrowth	regions of neurite outgrowth	drg_data\neurite_masks\04_1401u_0p4_003p000_n.tif	figshare	doi:10.6084/m9.figshare.6752873	https://doi.org/10.6084/m9.figshare.6752873	Quantification of neurite outgrowth	central cell-body region of the explant	drg_data\explant_masks\04_1401u_0p4_003p000_x.tif	figshare	doi:10.6084/m9.figshare.6752873	https://doi.org/10.6084/m9.figshare.6752873	0.4	3
Dorsal Root Ganglion explants	Shallow gradient assay	Nano-Plotter 2.0	GESIM	Immunostaining and microscopy	Z1 fluorescence microscope	Zeiss	04_1402u	drg_data\images\04_1402u_0p4_003p000.tif	figshare	doi:10.6084/m9.figshare.6752873	https://doi.org/10.6084/m9.figshare.6752873	Quantification of neurite outgrowth	regions of neurite outgrowth	drg_data\neurite_masks\04_1402u_0p4_003p000_n.tif	figshare	doi:10.6084/m9.figshare.6752873	https://doi.org/10.6084/m9.figshare.6752873	Quantification of neurite outgrowth	central cell-body region of the explant	drg_data\explant_masks\04_1402u_0p4_003p000_x.tif	figshare	doi:10.6084/m9.figshare.6752873	https://doi.org/10.6084/m9.figshare.6752873	0.4	3
Dorsal Root Ganglion explants	Shallow gradient assay	Nano-Plotter 2.0	GESIM	Immunostaining and microscopy	Z1 fluorescence microscope	Zeiss	04_1403u	drg_data\images\04_1403u_0p4_003p000.tif	figshare	doi:10.6084/m9.figshare.6752873	https://doi.org/10.6084/m9.figshare.6752873	Quantification of neurite outgrowth	regions of neurite outgrowth	drg_data\neurite_masks\04_1403u_0p4_003p000_n.tif	figshare	doi:10.6084/m9.figshare.6752873	https://doi.org/10.6084/m9.figshare.6752873	Quantification of neurite outgrowth	central cell-body region of the explant	drg_data\explant_masks\04_1403u_0p4_003p000_x.tif	figshare	doi:10.6084/m9.figshare.6752873	https://doi.org/10.6084/m9.figshare.6752873	0.4	3
Dorsal Root Ganglion explants	Shallow gradient assay	Nano-Plotter 2.0	GESIM	Immunostaining and microscopy	Z1 fluorescence microscope	Zeiss	04_1404d	drg_data\images\04_1404d_0p4_003p000.tif	figshare	doi:10.6084/m9.figshare.6752873	https://doi.org/10.6084/m9.figshare.6752873	Quantification of neurite outgrowth	regions of neurite outgrowth	drg_data\neurite_masks\04_1404d_0p4_003p000_n.tif	figshare	doi:10.6084/m9.figshare.6752873	https://doi.org/10.6084/m9.figshare.6752873	Quantification of neurite outgrowth	central cell-body region of the explant	drg_data\explant_masks\04_1404d_0p4_003p000_x.tif	figshare	doi:10.6084/m9.figshare.6752873	https://doi.org/10.6084/m9.figshare.6752873	0.4	3
Dorsal Root Ganglion explants	Shallow gradient assay	Nano-Plotter 2.0	GESIM	Immunostaining and microscopy	Z1 fluorescence microscope	Zeiss	04_1405d	drg_data\images\04_1405d_0p4_003p000.tif	figshare	doi:10.6084/m9.figshare.6752873	https://doi.org/10.6084/m9.figshare.6752873	Quantification of neurite outgrowth	regions of neurite outgrowth	drg_data\neurite_masks\04_1405d_0p4_003p000_n.tif	figshare	doi:10.6084/m9.figshare.6752873	https://doi.org/10.6084/m9.figshare.6752873	Quantification of neurite outgrowth	central cell-body region of the explant	drg_data\explant_masks\04_1405d_0p4_003p000_x.tif	figshare	doi:10.6084/m9.figshare.6752873	https://doi.org/10.6084/m9.figshare.6752873	0.4	3
Dorsal Root Ganglion explants	Shallow gradient assay	Nano-Plotter 2.0	GESIM	Immunostaining and microscopy	Z1 fluorescence microscope	Zeiss	04_1406d	drg_data\images\04_1406d_0p4_003p000.tif	figshare	doi:10.6084/m9.figshare.6752873	https://doi.org/10.6084/m9.figshare.6752873	Quantification of neurite outgrowth	regions of neurite outgrowth	drg_data\neurite_masks\04_1406d_0p4_003p000_n.tif	figshare	doi:10.6084/m9.figshare.6752873	https://doi.org/10.6084/m9.figshare.6752873	Quantification of neurite outgrowth	central cell-body region of the explant	drg_data\explant_masks\04_1406d_0p4_003p000_x.tif	figshare	doi:10.6084/m9.figshare.6752873	https://doi.org/10.6084/m9.figshare.6752873	0.4	3
Dorsal Root Ganglion explants	Shallow gradient assay	Nano-Plotter 2.0	GESIM	Immunostaining and microscopy	Z1 fluorescence microscope	Zeiss	04_1501u	drg_data\images\04_1501u_0p4_010p000.tif	figshare	doi:10.6084/m9.figshare.6752873	https://doi.org/10.6084/m9.figshare.6752873	Quantification of neurite outgrowth	regions of neurite outgrowth	drg_data\neurite_masks\04_1501u_0p4_010p000_n.tif	figshare	doi:10.6084/m9.figshare.6752873	https://doi.org/10.6084/m9.figshare.6752873	Quantification of neurite outgrowth	central cell-body region of the explant	drg_data\explant_masks\04_1501u_0p4_010p000_x.tif	figshare	doi:10.6084/m9.figshare.6752873	https://doi.org/10.6084/m9.figshare.6752873	0.4	10
Dorsal Root Ganglion explants	Shallow gradient assay	Nano-Plotter 2.0	GESIM	Immunostaining and microscopy	Z1 fluorescence microscope	Zeiss	04_1502u	drg_data\images\04_1502u_0p4_010p000.tif	figshare	doi:10.6084/m9.figshare.6752873	https://doi.org/10.6084/m9.figshare.6752873	Quantification of neurite outgrowth	regions of neurite outgrowth	drg_data\neurite_masks\04_1502u_0p4_010p000_n.tif	figshare	doi:10.6084/m9.figshare.6752873	https://doi.org/10.6084/m9.figshare.6752873	Quantification of neurite outgrowth	central cell-body region of the explant	drg_data\explant_masks\04_1502u_0p4_010p000_x.tif	figshare	doi:10.6084/m9.figshare.6752873	https://doi.org/10.6084/m9.figshare.6752873	0.4	10
Dorsal Root Ganglion explants	Shallow gradient assay	Nano-Plotter 2.0	GESIM	Immunostaining and microscopy	Z1 fluorescence microscope	Zeiss	04_1503u	drg_data\images\04_1503u_0p4_010p000.tif	figshare	doi:10.6084/m9.figshare.6752873	https://doi.org/10.6084/m9.figshare.6752873	Quantification of neurite outgrowth	regions of neurite outgrowth	drg_data\neurite_masks\04_1503u_0p4_010p000_n.tif	figshare	doi:10.6084/m9.figshare.6752873	https://doi.org/10.6084/m9.figshare.6752873	Quantification of neurite outgrowth	central cell-body region of the explant	drg_data\explant_masks\04_1503u_0p4_010p000_x.tif	figshare	doi:10.6084/m9.figshare.6752873	https://doi.org/10.6084/m9.figshare.6752873	0.4	10
Dorsal Root Ganglion explants	Shallow gradient assay	Nano-Plotter 2.0	GESIM	Immunostaining and microscopy	Z1 fluorescence microscope	Zeiss	04_1504d	drg_data\images\04_1504d_0p4_010p000.tif	figshare	doi:10.6084/m9.figshare.6752873	https://doi.org/10.6084/m9.figshare.6752873	Quantification of neurite outgrowth	regions of neurite outgrowth	drg_data\neurite_masks\04_1504d_0p4_010p000_n.tif	figshare	doi:10.6084/m9.figshare.6752873	https://doi.org/10.6084/m9.figshare.6752873	Quantification of neurite outgrowth	central cell-body region of the explant	drg_data\explant_masks\04_1504d_0p4_010p000_x.tif	figshare	doi:10.6084/m9.figshare.6752873	https://doi.org/10.6084/m9.figshare.6752873	0.4	10
Dorsal Root Ganglion explants	Shallow gradient assay	Nano-Plotter 2.0	GESIM	Immunostaining and microscopy	Z1 fluorescence microscope	Zeiss	04_1505d	drg_data\images\04_1505d_0p4_010p000.tif	figshare	doi:10.6084/m9.figshare.6752873	https://doi.org/10.6084/m9.figshare.6752873	Quantification of neurite outgrowth	regions of neurite outgrowth	drg_data\neurite_masks\04_1505d_0p4_010p000_n.tif	figshare	doi:10.6084/m9.figshare.6752873	https://doi.org/10.6084/m9.figshare.6752873	Quantification of neurite outgrowth	central cell-body region of the explant	drg_data\explant_masks\04_1505d_0p4_010p000_x.tif	figshare	doi:10.6084/m9.figshare.6752873	https://doi.org/10.6084/m9.figshare.6752873	0.4	10
Dorsal Root Ganglion explants	Shallow gradient assay	Nano-Plotter 2.0	GESIM	Immunostaining and microscopy	Z1 fluorescence microscope	Zeiss	04_1506d	drg_data\images\04_1506d_0p4_010p000.tif	figshare	doi:10.6084/m9.figshare.6752873	https://doi.org/10.6084/m9.figshare.6752873	Quantification of neurite outgrowth	regions of neurite outgrowth	drg_data\neurite_masks\04_1506d_0p4_010p000_n.tif	figshare	doi:10.6084/m9.figshare.6752873	https://doi.org/10.6084/m9.figshare.6752873	Quantification of neurite outgrowth	central cell-body region of the explant	drg_data\explant_masks\04_1506d_0p4_010p000_x.tif	figshare	doi:10.6084/m9.figshare.6752873	https://doi.org/10.6084/m9.figshare.6752873	0.4	10
Dorsal Root Ganglion explants	Shallow gradient assay	Nano-Plotter 2.0	GESIM	Immunostaining and microscopy	Z1 fluorescence microscope	Zeiss	04_1601u	drg_data\images\04_1601u_0p4_010p000.tif	figshare	doi:10.6084/m9.figshare.6752873	https://doi.org/10.6084/m9.figshare.6752873	Quantification of neurite outgrowth	regions of neurite outgrowth	drg_data\neurite_masks\04_1601u_0p4_010p000_n.tif	figshare	doi:10.6084/m9.figshare.6752873	https://doi.org/10.6084/m9.figshare.6752873	Quantification of neurite outgrowth	central cell-body region of the explant	drg_data\explant_masks\04_1601u_0p4_010p000_x.tif	figshare	doi:10.6084/m9.figshare.6752873	https://doi.org/10.6084/m9.figshare.6752873	0.4	10
Dorsal Root Ganglion explants	Shallow gradient assay	Nano-Plotter 2.0	GESIM	Immunostaining and microscopy	Z1 fluorescence microscope	Zeiss	04_1602u	drg_data\images\04_1602u_0p4_010p000.tif	figshare	doi:10.6084/m9.figshare.6752873	https://doi.org/10.6084/m9.figshare.6752873	Quantification of neurite outgrowth	regions of neurite outgrowth	drg_data\neurite_masks\04_1602u_0p4_010p000_n.tif	figshare	doi:10.6084/m9.figshare.6752873	https://doi.org/10.6084/m9.figshare.6752873	Quantification of neurite outgrowth	central cell-body region of the explant	drg_data\explant_masks\04_1602u_0p4_010p000_x.tif	figshare	doi:10.6084/m9.figshare.6752873	https://doi.org/10.6084/m9.figshare.6752873	0.4	10
Dorsal Root Ganglion explants	Shallow gradient assay	Nano-Plotter 2.0	GESIM	Immunostaining and microscopy	Z1 fluorescence microscope	Zeiss	04_1603u	drg_data\images\04_1603u_0p4_010p000.tif	figshare	doi:10.6084/m9.figshare.6752873	https://doi.org/10.6084/m9.figshare.6752873	Quantification of neurite outgrowth	regions of neurite outgrowth	drg_data\neurite_masks\04_1603u_0p4_010p000_n.tif	figshare	doi:10.6084/m9.figshare.6752873	https://doi.org/10.6084/m9.figshare.6752873	Quantification of neurite outgrowth	central cell-body region of the explant	drg_data\explant_masks\04_1603u_0p4_010p000_x.tif	figshare	doi:10.6084/m9.figshare.6752873	https://doi.org/10.6084/m9.figshare.6752873	0.4	10
Dorsal Root Ganglion explants	Shallow gradient assay	Nano-Plotter 2.0	GESIM	Immunostaining and microscopy	Z1 fluorescence microscope	Zeiss	04_1604d	drg_data\images\04_1604d_0p4_010p000.tif	figshare	doi:10.6084/m9.figshare.6752873	https://doi.org/10.6084/m9.figshare.6752873	Quantification of neurite outgrowth	regions of neurite outgrowth	drg_data\neurite_masks\04_1604d_0p4_010p000_n.tif	figshare	doi:10.6084/m9.figshare.6752873	https://doi.org/10.6084/m9.figshare.6752873	Quantification of neurite outgrowth	central cell-body region of the explant	drg_data\explant_masks\04_1604d_0p4_010p000_x.tif	figshare	doi:10.6084/m9.figshare.6752873	https://doi.org/10.6084/m9.figshare.6752873	0.4	10
Dorsal Root Ganglion explants	Shallow gradient assay	Nano-Plotter 2.0	GESIM	Immunostaining and microscopy	Z1 fluorescence microscope	Zeiss	04_1605d	drg_data\images\04_1605d_0p4_010p000.tif	figshare	doi:10.6084/m9.figshare.6752873	https://doi.org/10.6084/m9.figshare.6752873	Quantification of neurite outgrowth	regions of neurite outgrowth	drg_data\neurite_masks\04_1605d_0p4_010p000_n.tif	figshare	doi:10.6084/m9.figshare.6752873	https://doi.org/10.6084/m9.figshare.6752873	Quantification of neurite outgrowth	central cell-body region of the explant	drg_data\explant_masks\04_1605d_0p4_010p000_x.tif	figshare	doi:10.6084/m9.figshare.6752873	https://doi.org/10.6084/m9.figshare.6752873	0.4	10
Dorsal Root Ganglion explants	Shallow gradient assay	Nano-Plotter 2.0	GESIM	Immunostaining and microscopy	Z1 fluorescence microscope	Zeiss	04_1606d	drg_data\images\04_1606d_0p4_010p000.tif	figshare	doi:10.6084/m9.figshare.6752873	https://doi.org/10.6084/m9.figshare.6752873	Quantification of neurite outgrowth	regions of neurite outgrowth	drg_data\neurite_masks\04_1606d_0p4_010p000_n.tif	figshare	doi:10.6084/m9.figshare.6752873	https://doi.org/10.6084/m9.figshare.6752873	Quantification of neurite outgrowth	central cell-body region of the explant	drg_data\explant_masks\04_1606d_0p4_010p000_x.tif	figshare	doi:10.6084/m9.figshare.6752873	https://doi.org/10.6084/m9.figshare.6752873	0.4	10
Dorsal Root Ganglion explants	Shallow gradient assay	Nano-Plotter 2.0	GESIM	Immunostaining and microscopy	Z1 fluorescence microscope	Zeiss	04_1701u	drg_data\images\04_1701u_0p4_030p000.tif	figshare	doi:10.6084/m9.figshare.6752873	https://doi.org/10.6084/m9.figshare.6752873	Quantification of neurite outgrowth	regions of neurite outgrowth	drg_data\neurite_masks\04_1701u_0p4_030p000_n.tif	figshare	doi:10.6084/m9.figshare.6752873	https://doi.org/10.6084/m9.figshare.6752873	Quantification of neurite outgrowth	central cell-body region of the explant	drg_data\explant_masks\04_1701u_0p4_030p000_x.tif	figshare	doi:10.6084/m9.figshare.6752873	https://doi.org/10.6084/m9.figshare.6752873	0.4	30
Dorsal Root Ganglion explants	Shallow gradient assay	Nano-Plotter 2.0	GESIM	Immunostaining and microscopy	Z1 fluorescence microscope	Zeiss	04_1702u	drg_data\images\04_1702u_0p4_030p000.tif	figshare	doi:10.6084/m9.figshare.6752873	https://doi.org/10.6084/m9.figshare.6752873	Quantification of neurite outgrowth	regions of neurite outgrowth	drg_data\neurite_masks\04_1702u_0p4_030p000_n.tif	figshare	doi:10.6084/m9.figshare.6752873	https://doi.org/10.6084/m9.figshare.6752873	Quantification of neurite outgrowth	central cell-body region of the explant	drg_data\explant_masks\04_1702u_0p4_030p000_x.tif	figshare	doi:10.6084/m9.figshare.6752873	https://doi.org/10.6084/m9.figshare.6752873	0.4	30
Dorsal Root Ganglion explants	Shallow gradient assay	Nano-Plotter 2.0	GESIM	Immunostaining and microscopy	Z1 fluorescence microscope	Zeiss	04_1703u	drg_data\images\04_1703u_0p4_030p000.tif	figshare	doi:10.6084/m9.figshare.6752873	https://doi.org/10.6084/m9.figshare.6752873	Quantification of neurite outgrowth	regions of neurite outgrowth	drg_data\neurite_masks\04_1703u_0p4_030p000_n.tif	figshare	doi:10.6084/m9.figshare.6752873	https://doi.org/10.6084/m9.figshare.6752873	Quantification of neurite outgrowth	central cell-body region of the explant	drg_data\explant_masks\04_1703u_0p4_030p000_x.tif	figshare	doi:10.6084/m9.figshare.6752873	https://doi.org/10.6084/m9.figshare.6752873	0.4	30
Dorsal Root Ganglion explants	Shallow gradient assay	Nano-Plotter 2.0	GESIM	Immunostaining and microscopy	Z1 fluorescence microscope	Zeiss	04_1704d	drg_data\images\04_1704d_0p4_030p000.tif	figshare	doi:10.6084/m9.figshare.6752873	https://doi.org/10.6084/m9.figshare.6752873	Quantification of neurite outgrowth	regions of neurite outgrowth	drg_data\neurite_masks\04_1704d_0p4_030p000_n.tif	figshare	doi:10.6084/m9.figshare.6752873	https://doi.org/10.6084/m9.figshare.6752873	Quantification of neurite outgrowth	central cell-body region of the explant	drg_data\explant_masks\04_1704d_0p4_030p000_x.tif	figshare	doi:10.6084/m9.figshare.6752873	https://doi.org/10.6084/m9.figshare.6752873	0.4	30
Dorsal Root Ganglion explants	Shallow gradient assay	Nano-Plotter 2.0	GESIM	Immunostaining and microscopy	Z1 fluorescence microscope	Zeiss	04_1705d	drg_data\images\04_1705d_0p4_030p000.tif	figshare	doi:10.6084/m9.figshare.6752873	https://doi.org/10.6084/m9.figshare.6752873	Quantification of neurite outgrowth	regions of neurite outgrowth	drg_data\neurite_masks\04_1705d_0p4_030p000_n.tif	figshare	doi:10.6084/m9.figshare.6752873	https://doi.org/10.6084/m9.figshare.6752873	Quantification of neurite outgrowth	central cell-body region of the explant	drg_data\explant_masks\04_1705d_0p4_030p000_x.tif	figshare	doi:10.6084/m9.figshare.6752873	https://doi.org/10.6084/m9.figshare.6752873	0.4	30
Dorsal Root Ganglion explants	Shallow gradient assay	Nano-Plotter 2.0	GESIM	Immunostaining and microscopy	Z1 fluorescence microscope	Zeiss	04_1706d	drg_data\images\04_1706d_0p4_030p000.tif	figshare	doi:10.6084/m9.figshare.6752873	https://doi.org/10.6084/m9.figshare.6752873	Quantification of neurite outgrowth	regions of neurite outgrowth	drg_data\neurite_masks\04_1706d_0p4_030p000_n.tif	figshare	doi:10.6084/m9.figshare.6752873	https://doi.org/10.6084/m9.figshare.6752873	Quantification of neurite outgrowth	central cell-body region of the explant	drg_data\explant_masks\04_1706d_0p4_030p000_x.tif	figshare	doi:10.6084/m9.figshare.6752873	https://doi.org/10.6084/m9.figshare.6752873	0.4	30
Dorsal Root Ganglion explants	Shallow gradient assay	Nano-Plotter 2.0	GESIM	Immunostaining and microscopy	Z1 fluorescence microscope	Zeiss	04_1801u	drg_data\images\04_1801u_0p4_030p000.tif	figshare	doi:10.6084/m9.figshare.6752873	https://doi.org/10.6084/m9.figshare.6752873	Quantification of neurite outgrowth	regions of neurite outgrowth	drg_data\neurite_masks\04_1801u_0p4_030p000_n.tif	figshare	doi:10.6084/m9.figshare.6752873	https://doi.org/10.6084/m9.figshare.6752873	Quantification of neurite outgrowth	central cell-body region of the explant	drg_data\explant_masks\04_1801u_0p4_030p000_x.tif	figshare	doi:10.6084/m9.figshare.6752873	https://doi.org/10.6084/m9.figshare.6752873	0.4	30
Dorsal Root Ganglion explants	Shallow gradient assay	Nano-Plotter 2.0	GESIM	Immunostaining and microscopy	Z1 fluorescence microscope	Zeiss	04_1802u	drg_data\images\04_1802u_0p4_030p000.tif	figshare	doi:10.6084/m9.figshare.6752873	https://doi.org/10.6084/m9.figshare.6752873	Quantification of neurite outgrowth	regions of neurite outgrowth	drg_data\neurite_masks\04_1802u_0p4_030p000_n.tif	figshare	doi:10.6084/m9.figshare.6752873	https://doi.org/10.6084/m9.figshare.6752873	Quantification of neurite outgrowth	central cell-body region of the explant	drg_data\explant_masks\04_1802u_0p4_030p000_x.tif	figshare	doi:10.6084/m9.figshare.6752873	https://doi.org/10.6084/m9.figshare.6752873	0.4	30
Dorsal Root Ganglion explants	Shallow gradient assay	Nano-Plotter 2.0	GESIM	Immunostaining and microscopy	Z1 fluorescence microscope	Zeiss	04_1803u	drg_data\images\04_1803u_0p4_030p000.tif	figshare	doi:10.6084/m9.figshare.6752873	https://doi.org/10.6084/m9.figshare.6752873	Quantification of neurite outgrowth	regions of neurite outgrowth	drg_data\neurite_masks\04_1803u_0p4_030p000_n.tif	figshare	doi:10.6084/m9.figshare.6752873	https://doi.org/10.6084/m9.figshare.6752873	Quantification of neurite outgrowth	central cell-body region of the explant	drg_data\explant_masks\04_1803u_0p4_030p000_x.tif	figshare	doi:10.6084/m9.figshare.6752873	https://doi.org/10.6084/m9.figshare.6752873	0.4	30
Dorsal Root Ganglion explants	Shallow gradient assay	Nano-Plotter 2.0	GESIM	Immunostaining and microscopy	Z1 fluorescence microscope	Zeiss	04_1804d	drg_data\images\04_1804d_0p4_030p000.tif	figshare	doi:10.6084/m9.figshare.6752873	https://doi.org/10.6084/m9.figshare.6752873	Quantification of neurite outgrowth	regions of neurite outgrowth	drg_data\neurite_masks\04_1804d_0p4_030p000_n.tif	figshare	doi:10.6084/m9.figshare.6752873	https://doi.org/10.6084/m9.figshare.6752873	Quantification of neurite outgrowth	central cell-body region of the explant	drg_data\explant_masks\04_1804d_0p4_030p000_x.tif	figshare	doi:10.6084/m9.figshare.6752873	https://doi.org/10.6084/m9.figshare.6752873	0.4	30
Dorsal Root Ganglion explants	Shallow gradient assay	Nano-Plotter 2.0	GESIM	Immunostaining and microscopy	Z1 fluorescence microscope	Zeiss	04_1805d	drg_data\images\04_1805d_0p4_030p000.tif	figshare	doi:10.6084/m9.figshare.6752873	https://doi.org/10.6084/m9.figshare.6752873	Quantification of neurite outgrowth	regions of neurite outgrowth	drg_data\neurite_masks\04_1805d_0p4_030p000_n.tif	figshare	doi:10.6084/m9.figshare.6752873	https://doi.org/10.6084/m9.figshare.6752873	Quantification of neurite outgrowth	central cell-body region of the explant	drg_data\explant_masks\04_1805d_0p4_030p000_x.tif	figshare	doi:10.6084/m9.figshare.6752873	https://doi.org/10.6084/m9.figshare.6752873	0.4	30
Dorsal Root Ganglion explants	Shallow gradient assay	Nano-Plotter 2.0	GESIM	Immunostaining and microscopy	Z1 fluorescence microscope	Zeiss	04_1806d	drg_data\images\04_1806d_0p4_030p000.tif	figshare	doi:10.6084/m9.figshare.6752873	https://doi.org/10.6084/m9.figshare.6752873	Quantification of neurite outgrowth	regions of neurite outgrowth	drg_data\neurite_masks\04_1806d_0p4_030p000_n.tif	figshare	doi:10.6084/m9.figshare.6752873	https://doi.org/10.6084/m9.figshare.6752873	Quantification of neurite outgrowth	central cell-body region of the explant	drg_data\explant_masks\04_1806d_0p4_030p000_x.tif	figshare	doi:10.6084/m9.figshare.6752873	https://doi.org/10.6084/m9.figshare.6752873	0.4	30
Dorsal Root Ganglion explants	Shallow gradient assay	Nano-Plotter 2.0	GESIM	Immunostaining and microscopy	Z1 fluorescence microscope	Zeiss	04_1901u	drg_data\images\04_1901u_0p4_100p000.tif	figshare	doi:10.6084/m9.figshare.6752873	https://doi.org/10.6084/m9.figshare.6752873	Quantification of neurite outgrowth	regions of neurite outgrowth	drg_data\neurite_masks\04_1901u_0p4_100p000_n.tif	figshare	doi:10.6084/m9.figshare.6752873	https://doi.org/10.6084/m9.figshare.6752873	Quantification of neurite outgrowth	central cell-body region of the explant	drg_data\explant_masks\04_1901u_0p4_100p000_x.tif	figshare	doi:10.6084/m9.figshare.6752873	https://doi.org/10.6084/m9.figshare.6752873	0.4	100
Dorsal Root Ganglion explants	Shallow gradient assay	Nano-Plotter 2.0	GESIM	Immunostaining and microscopy	Z1 fluorescence microscope	Zeiss	04_1902u	drg_data\images\04_1902u_0p4_100p000.tif	figshare	doi:10.6084/m9.figshare.6752873	https://doi.org/10.6084/m9.figshare.6752873	Quantification of neurite outgrowth	regions of neurite outgrowth	drg_data\neurite_masks\04_1902u_0p4_100p000_n.tif	figshare	doi:10.6084/m9.figshare.6752873	https://doi.org/10.6084/m9.figshare.6752873	Quantification of neurite outgrowth	central cell-body region of the explant	drg_data\explant_masks\04_1902u_0p4_100p000_x.tif	figshare	doi:10.6084/m9.figshare.6752873	https://doi.org/10.6084/m9.figshare.6752873	0.4	100
Dorsal Root Ganglion explants	Shallow gradient assay	Nano-Plotter 2.0	GESIM	Immunostaining and microscopy	Z1 fluorescence microscope	Zeiss	04_1903u	drg_data\images\04_1903u_0p4_100p000.tif	figshare	doi:10.6084/m9.figshare.6752873	https://doi.org/10.6084/m9.figshare.6752873	Quantification of neurite outgrowth	regions of neurite outgrowth	drg_data\neurite_masks\04_1903u_0p4_100p000_n.tif	figshare	doi:10.6084/m9.figshare.6752873	https://doi.org/10.6084/m9.figshare.6752873	Quantification of neurite outgrowth	central cell-body region of the explant	drg_data\explant_masks\04_1903u_0p4_100p000_x.tif	figshare	doi:10.6084/m9.figshare.6752873	https://doi.org/10.6084/m9.figshare.6752873	0.4	100
Dorsal Root Ganglion explants	Shallow gradient assay	Nano-Plotter 2.0	GESIM	Immunostaining and microscopy	Z1 fluorescence microscope	Zeiss	04_1904d	drg_data\images\04_1904d_0p4_100p000.tif	figshare	doi:10.6084/m9.figshare.6752873	https://doi.org/10.6084/m9.figshare.6752873	Quantification of neurite outgrowth	regions of neurite outgrowth	drg_data\neurite_masks\04_1904d_0p4_100p000_n.tif	figshare	doi:10.6084/m9.figshare.6752873	https://doi.org/10.6084/m9.figshare.6752873	Quantification of neurite outgrowth	central cell-body region of the explant	drg_data\explant_masks\04_1904d_0p4_100p000_x.tif	figshare	doi:10.6084/m9.figshare.6752873	https://doi.org/10.6084/m9.figshare.6752873	0.4	100
Dorsal Root Ganglion explants	Shallow gradient assay	Nano-Plotter 2.0	GESIM	Immunostaining and microscopy	Z1 fluorescence microscope	Zeiss	04_1905d	drg_data\images\04_1905d_0p4_100p000.tif	figshare	doi:10.6084/m9.figshare.6752873	https://doi.org/10.6084/m9.figshare.6752873	Quantification of neurite outgrowth	regions of neurite outgrowth	drg_data\neurite_masks\04_1905d_0p4_100p000_n.tif	figshare	doi:10.6084/m9.figshare.6752873	https://doi.org/10.6084/m9.figshare.6752873	Quantification of neurite outgrowth	central cell-body region of the explant	drg_data\explant_masks\04_1905d_0p4_100p000_x.tif	figshare	doi:10.6084/m9.figshare.6752873	https://doi.org/10.6084/m9.figshare.6752873	0.4	100
Dorsal Root Ganglion explants	Shallow gradient assay	Nano-Plotter 2.0	GESIM	Immunostaining and microscopy	Z1 fluorescence microscope	Zeiss	04_1906d	drg_data\images\04_1906d_0p4_100p000.tif	figshare	doi:10.6084/m9.figshare.6752873	https://doi.org/10.6084/m9.figshare.6752873	Quantification of neurite outgrowth	regions of neurite outgrowth	drg_data\neurite_masks\04_1906d_0p4_100p000_n.tif	figshare	doi:10.6084/m9.figshare.6752873	https://doi.org/10.6084/m9.figshare.6752873	Quantification of neurite outgrowth	central cell-body region of the explant	drg_data\explant_masks\04_1906d_0p4_100p000_x.tif	figshare	doi:10.6084/m9.figshare.6752873	https://doi.org/10.6084/m9.figshare.6752873	0.4	100
Dorsal Root Ganglion explants	Shallow gradient assay	Nano-Plotter 2.0	GESIM	Immunostaining and microscopy	Z1 fluorescence microscope	Zeiss	04_2001u	drg_data\images\04_2001u_0p4_100p000.tif	figshare	doi:10.6084/m9.figshare.6752873	https://doi.org/10.6084/m9.figshare.6752873	Quantification of neurite outgrowth	regions of neurite outgrowth	drg_data\neurite_masks\04_2001u_0p4_100p000_n.tif	figshare	doi:10.6084/m9.figshare.6752873	https://doi.org/10.6084/m9.figshare.6752873	Quantification of neurite outgrowth	central cell-body region of the explant	drg_data\explant_masks\04_2001u_0p4_100p000_x.tif	figshare	doi:10.6084/m9.figshare.6752873	https://doi.org/10.6084/m9.figshare.6752873	0.4	100
Dorsal Root Ganglion explants	Shallow gradient assay	Nano-Plotter 2.0	GESIM	Immunostaining and microscopy	Z1 fluorescence microscope	Zeiss	04_2002u	drg_data\images\04_2002u_0p4_100p000.tif	figshare	doi:10.6084/m9.figshare.6752873	https://doi.org/10.6084/m9.figshare.6752873	Quantification of neurite outgrowth	regions of neurite outgrowth	drg_data\neurite_masks\04_2002u_0p4_100p000_n.tif	figshare	doi:10.6084/m9.figshare.6752873	https://doi.org/10.6084/m9.figshare.6752873	Quantification of neurite outgrowth	central cell-body region of the explant	drg_data\explant_masks\04_2002u_0p4_100p000_x.tif	figshare	doi:10.6084/m9.figshare.6752873	https://doi.org/10.6084/m9.figshare.6752873	0.4	100
Dorsal Root Ganglion explants	Shallow gradient assay	Nano-Plotter 2.0	GESIM	Immunostaining and microscopy	Z1 fluorescence microscope	Zeiss	04_2003u	drg_data\images\04_2003u_0p4_100p000.tif	figshare	doi:10.6084/m9.figshare.6752873	https://doi.org/10.6084/m9.figshare.6752873	Quantification of neurite outgrowth	regions of neurite outgrowth	drg_data\neurite_masks\04_2003u_0p4_100p000_n.tif	figshare	doi:10.6084/m9.figshare.6752873	https://doi.org/10.6084/m9.figshare.6752873	Quantification of neurite outgrowth	central cell-body region of the explant	drg_data\explant_masks\04_2003u_0p4_100p000_x.tif	figshare	doi:10.6084/m9.figshare.6752873	https://doi.org/10.6084/m9.figshare.6752873	0.4	100
Dorsal Root Ganglion explants	Shallow gradient assay	Nano-Plotter 2.0	GESIM	Immunostaining and microscopy	Z1 fluorescence microscope	Zeiss	04_2004d	drg_data\images\04_2004d_0p4_100p000.tif	figshare	doi:10.6084/m9.figshare.6752873	https://doi.org/10.6084/m9.figshare.6752873	Quantification of neurite outgrowth	regions of neurite outgrowth	drg_data\neurite_masks\04_2004d_0p4_100p000_n.tif	figshare	doi:10.6084/m9.figshare.6752873	https://doi.org/10.6084/m9.figshare.6752873	Quantification of neurite outgrowth	central cell-body region of the explant	drg_data\explant_masks\04_2004d_0p4_100p000_x.tif	figshare	doi:10.6084/m9.figshare.6752873	https://doi.org/10.6084/m9.figshare.6752873	0.4	100
Dorsal Root Ganglion explants	Shallow gradient assay	Nano-Plotter 2.0	GESIM	Immunostaining and microscopy	Z1 fluorescence microscope	Zeiss	04_2005d	drg_data\images\04_2005d_0p4_100p000.tif	figshare	doi:10.6084/m9.figshare.6752873	https://doi.org/10.6084/m9.figshare.6752873	Quantification of neurite outgrowth	regions of neurite outgrowth	drg_data\neurite_masks\04_2005d_0p4_100p000_n.tif	figshare	doi:10.6084/m9.figshare.6752873	https://doi.org/10.6084/m9.figshare.6752873	Quantification of neurite outgrowth	central cell-body region of the explant	drg_data\explant_masks\04_2005d_0p4_100p000_x.tif	figshare	doi:10.6084/m9.figshare.6752873	https://doi.org/10.6084/m9.figshare.6752873	0.4	100
Dorsal Root Ganglion explants	Shallow gradient assay	Nano-Plotter 2.0	GESIM	Immunostaining and microscopy	Z1 fluorescence microscope	Zeiss	04_2006d	drg_data\images\04_2006d_0p4_100p000.tif	figshare	doi:10.6084/m9.figshare.6752873	https://doi.org/10.6084/m9.figshare.6752873	Quantification of neurite outgrowth	regions of neurite outgrowth	drg_data\neurite_masks\04_2006d_0p4_100p000_n.tif	figshare	doi:10.6084/m9.figshare.6752873	https://doi.org/10.6084/m9.figshare.6752873	Quantification of neurite outgrowth	central cell-body region of the explant	drg_data\explant_masks\04_2006d_0p4_100p000_x.tif	figshare	doi:10.6084/m9.figshare.6752873	https://doi.org/10.6084/m9.figshare.6752873	0.4	100
Dorsal Root Ganglion explants	Shallow gradient assay	Nano-Plotter 2.0	GESIM	Immunostaining and microscopy	Z1 fluorescence microscope	Zeiss	05_0101u	drg_data\images\05_0101u_0p0_001p000.tif	figshare	doi:10.6084/m9.figshare.6752873	https://doi.org/10.6084/m9.figshare.6752873	Quantification of neurite outgrowth	regions of neurite outgrowth	drg_data\neurite_masks\05_0101u_0p0_001p000_n.tif	figshare	doi:10.6084/m9.figshare.6752873	https://doi.org/10.6084/m9.figshare.6752873	Quantification of neurite outgrowth	central cell-body region of the explant	drg_data\explant_masks\05_0101u_0p0_001p000_x.tif	figshare	doi:10.6084/m9.figshare.6752873	https://doi.org/10.6084/m9.figshare.6752873	0	1
Dorsal Root Ganglion explants	Shallow gradient assay	Nano-Plotter 2.0	GESIM	Immunostaining and microscopy	Z1 fluorescence microscope	Zeiss	05_0102u	drg_data\images\05_0102u_0p0_001p000.tif	figshare	doi:10.6084/m9.figshare.6752873	https://doi.org/10.6084/m9.figshare.6752873	Quantification of neurite outgrowth	regions of neurite outgrowth	drg_data\neurite_masks\05_0102u_0p0_001p000_n.tif	figshare	doi:10.6084/m9.figshare.6752873	https://doi.org/10.6084/m9.figshare.6752873	Quantification of neurite outgrowth	central cell-body region of the explant	drg_data\explant_masks\05_0102u_0p0_001p000_x.tif	figshare	doi:10.6084/m9.figshare.6752873	https://doi.org/10.6084/m9.figshare.6752873	0	1
Dorsal Root Ganglion explants	Shallow gradient assay	Nano-Plotter 2.0	GESIM	Immunostaining and microscopy	Z1 fluorescence microscope	Zeiss	05_0103u	drg_data\images\05_0103u_0p0_001p000.tif	figshare	doi:10.6084/m9.figshare.6752873	https://doi.org/10.6084/m9.figshare.6752873	Quantification of neurite outgrowth	regions of neurite outgrowth	drg_data\neurite_masks\05_0103u_0p0_001p000_n.tif	figshare	doi:10.6084/m9.figshare.6752873	https://doi.org/10.6084/m9.figshare.6752873	Quantification of neurite outgrowth	central cell-body region of the explant	drg_data\explant_masks\05_0103u_0p0_001p000_x.tif	figshare	doi:10.6084/m9.figshare.6752873	https://doi.org/10.6084/m9.figshare.6752873	0	1
Dorsal Root Ganglion explants	Shallow gradient assay	Nano-Plotter 2.0	GESIM	Immunostaining and microscopy	Z1 fluorescence microscope	Zeiss	05_0105d	drg_data\images\05_0105d_0p0_001p000.tif	figshare	doi:10.6084/m9.figshare.6752873	https://doi.org/10.6084/m9.figshare.6752873	Quantification of neurite outgrowth	regions of neurite outgrowth	drg_data\neurite_masks\05_0105d_0p0_001p000_n.tif	figshare	doi:10.6084/m9.figshare.6752873	https://doi.org/10.6084/m9.figshare.6752873	Quantification of neurite outgrowth	central cell-body region of the explant	drg_data\explant_masks\05_0105d_0p0_001p000_x.tif	figshare	doi:10.6084/m9.figshare.6752873	https://doi.org/10.6084/m9.figshare.6752873	0	1
Dorsal Root Ganglion explants	Shallow gradient assay	Nano-Plotter 2.0	GESIM	Immunostaining and microscopy	Z1 fluorescence microscope	Zeiss	05_0106d	drg_data\images\05_0106d_0p0_001p000.tif	figshare	doi:10.6084/m9.figshare.6752873	https://doi.org/10.6084/m9.figshare.6752873	Quantification of neurite outgrowth	regions of neurite outgrowth	drg_data\neurite_masks\05_0106d_0p0_001p000_n.tif	figshare	doi:10.6084/m9.figshare.6752873	https://doi.org/10.6084/m9.figshare.6752873	Quantification of neurite outgrowth	central cell-body region of the explant	drg_data\explant_masks\05_0106d_0p0_001p000_x.tif	figshare	doi:10.6084/m9.figshare.6752873	https://doi.org/10.6084/m9.figshare.6752873	0	1
Dorsal Root Ganglion explants	Shallow gradient assay	Nano-Plotter 2.0	GESIM	Immunostaining and microscopy	Z1 fluorescence microscope	Zeiss	05_0201u	drg_data\images\05_0201u_0p0_001p000.tif	figshare	doi:10.6084/m9.figshare.6752873	https://doi.org/10.6084/m9.figshare.6752873	Quantification of neurite outgrowth	regions of neurite outgrowth	drg_data\neurite_masks\05_0201u_0p0_001p000_n.tif	figshare	doi:10.6084/m9.figshare.6752873	https://doi.org/10.6084/m9.figshare.6752873	Quantification of neurite outgrowth	central cell-body region of the explant	drg_data\explant_masks\05_0201u_0p0_001p000_x.tif	figshare	doi:10.6084/m9.figshare.6752873	https://doi.org/10.6084/m9.figshare.6752873	0	1
Dorsal Root Ganglion explants	Shallow gradient assay	Nano-Plotter 2.0	GESIM	Immunostaining and microscopy	Z1 fluorescence microscope	Zeiss	05_0202u	drg_data\images\05_0202u_0p0_001p000.tif	figshare	doi:10.6084/m9.figshare.6752873	https://doi.org/10.6084/m9.figshare.6752873	Quantification of neurite outgrowth	regions of neurite outgrowth	drg_data\neurite_masks\05_0202u_0p0_001p000_n.tif	figshare	doi:10.6084/m9.figshare.6752873	https://doi.org/10.6084/m9.figshare.6752873	Quantification of neurite outgrowth	central cell-body region of the explant	drg_data\explant_masks\05_0202u_0p0_001p000_x.tif	figshare	doi:10.6084/m9.figshare.6752873	https://doi.org/10.6084/m9.figshare.6752873	0	1
Dorsal Root Ganglion explants	Shallow gradient assay	Nano-Plotter 2.0	GESIM	Immunostaining and microscopy	Z1 fluorescence microscope	Zeiss	05_0203u	drg_data\images\05_0203u_0p0_001p000.tif	figshare	doi:10.6084/m9.figshare.6752873	https://doi.org/10.6084/m9.figshare.6752873	Quantification of neurite outgrowth	regions of neurite outgrowth	drg_data\neurite_masks\05_0203u_0p0_001p000_n.tif	figshare	doi:10.6084/m9.figshare.6752873	https://doi.org/10.6084/m9.figshare.6752873	Quantification of neurite outgrowth	central cell-body region of the explant	drg_data\explant_masks\05_0203u_0p0_001p000_x.tif	figshare	doi:10.6084/m9.figshare.6752873	https://doi.org/10.6084/m9.figshare.6752873	0	1
Dorsal Root Ganglion explants	Shallow gradient assay	Nano-Plotter 2.0	GESIM	Immunostaining and microscopy	Z1 fluorescence microscope	Zeiss	05_0204d	drg_data\images\05_0204d_0p0_001p000.tif	figshare	doi:10.6084/m9.figshare.6752873	https://doi.org/10.6084/m9.figshare.6752873	Quantification of neurite outgrowth	regions of neurite outgrowth	drg_data\neurite_masks\05_0204d_0p0_001p000_n.tif	figshare	doi:10.6084/m9.figshare.6752873	https://doi.org/10.6084/m9.figshare.6752873	Quantification of neurite outgrowth	central cell-body region of the explant	drg_data\explant_masks\05_0204d_0p0_001p000_x.tif	figshare	doi:10.6084/m9.figshare.6752873	https://doi.org/10.6084/m9.figshare.6752873	0	1
Dorsal Root Ganglion explants	Shallow gradient assay	Nano-Plotter 2.0	GESIM	Immunostaining and microscopy	Z1 fluorescence microscope	Zeiss	05_0205d	drg_data\images\05_0205d_0p0_001p000.tif	figshare	doi:10.6084/m9.figshare.6752873	https://doi.org/10.6084/m9.figshare.6752873	Quantification of neurite outgrowth	regions of neurite outgrowth	drg_data\neurite_masks\05_0205d_0p0_001p000_n.tif	figshare	doi:10.6084/m9.figshare.6752873	https://doi.org/10.6084/m9.figshare.6752873	Quantification of neurite outgrowth	central cell-body region of the explant	drg_data\explant_masks\05_0205d_0p0_001p000_x.tif	figshare	doi:10.6084/m9.figshare.6752873	https://doi.org/10.6084/m9.figshare.6752873	0	1
Dorsal Root Ganglion explants	Shallow gradient assay	Nano-Plotter 2.0	GESIM	Immunostaining and microscopy	Z1 fluorescence microscope	Zeiss	05_0206d	drg_data\images\05_0206d_0p0_001p000.tif	figshare	doi:10.6084/m9.figshare.6752873	https://doi.org/10.6084/m9.figshare.6752873	Quantification of neurite outgrowth	regions of neurite outgrowth	drg_data\neurite_masks\05_0206d_0p0_001p000_n.tif	figshare	doi:10.6084/m9.figshare.6752873	https://doi.org/10.6084/m9.figshare.6752873	Quantification of neurite outgrowth	central cell-body region of the explant	drg_data\explant_masks\05_0206d_0p0_001p000_x.tif	figshare	doi:10.6084/m9.figshare.6752873	https://doi.org/10.6084/m9.figshare.6752873	0	1
Dorsal Root Ganglion explants	Shallow gradient assay	Nano-Plotter 2.0	GESIM	Immunostaining and microscopy	Z1 fluorescence microscope	Zeiss	05_0301u	drg_data\images\05_0301u_0p1_000p010.tif	figshare	doi:10.6084/m9.figshare.6752873	https://doi.org/10.6084/m9.figshare.6752873	Quantification of neurite outgrowth	regions of neurite outgrowth	drg_data\neurite_masks\05_0301u_0p1_000p010_n.tif	figshare	doi:10.6084/m9.figshare.6752873	https://doi.org/10.6084/m9.figshare.6752873	Quantification of neurite outgrowth	central cell-body region of the explant	drg_data\explant_masks\05_0301u_0p1_000p010_x.tif	figshare	doi:10.6084/m9.figshare.6752873	https://doi.org/10.6084/m9.figshare.6752873	0.1	0.1
Dorsal Root Ganglion explants	Shallow gradient assay	Nano-Plotter 2.0	GESIM	Immunostaining and microscopy	Z1 fluorescence microscope	Zeiss	05_0302u	drg_data\images\05_0302u_0p1_000p010.tif	figshare	doi:10.6084/m9.figshare.6752873	https://doi.org/10.6084/m9.figshare.6752873	Quantification of neurite outgrowth	regions of neurite outgrowth	drg_data\neurite_masks\05_0302u_0p1_000p010_n.tif	figshare	doi:10.6084/m9.figshare.6752873	https://doi.org/10.6084/m9.figshare.6752873	Quantification of neurite outgrowth	central cell-body region of the explant	drg_data\explant_masks\05_0302u_0p1_000p010_x.tif	figshare	doi:10.6084/m9.figshare.6752873	https://doi.org/10.6084/m9.figshare.6752873	0.1	0.1
Dorsal Root Ganglion explants	Shallow gradient assay	Nano-Plotter 2.0	GESIM	Immunostaining and microscopy	Z1 fluorescence microscope	Zeiss	05_0303u	drg_data\images\05_0303u_0p1_000p010.tif	figshare	doi:10.6084/m9.figshare.6752873	https://doi.org/10.6084/m9.figshare.6752873	Quantification of neurite outgrowth	regions of neurite outgrowth	drg_data\neurite_masks\05_0303u_0p1_000p010_n.tif	figshare	doi:10.6084/m9.figshare.6752873	https://doi.org/10.6084/m9.figshare.6752873	Quantification of neurite outgrowth	central cell-body region of the explant	drg_data\explant_masks\05_0303u_0p1_000p010_x.tif	figshare	doi:10.6084/m9.figshare.6752873	https://doi.org/10.6084/m9.figshare.6752873	0.1	0.1
Dorsal Root Ganglion explants	Shallow gradient assay	Nano-Plotter 2.0	GESIM	Immunostaining and microscopy	Z1 fluorescence microscope	Zeiss	05_0304d	drg_data\images\05_0304d_0p1_000p010.tif	figshare	doi:10.6084/m9.figshare.6752873	https://doi.org/10.6084/m9.figshare.6752873	Quantification of neurite outgrowth	regions of neurite outgrowth	drg_data\neurite_masks\05_0304d_0p1_000p010_n.tif	figshare	doi:10.6084/m9.figshare.6752873	https://doi.org/10.6084/m9.figshare.6752873	Quantification of neurite outgrowth	central cell-body region of the explant	drg_data\explant_masks\05_0304d_0p1_000p010_x.tif	figshare	doi:10.6084/m9.figshare.6752873	https://doi.org/10.6084/m9.figshare.6752873	0.1	0.1
Dorsal Root Ganglion explants	Shallow gradient assay	Nano-Plotter 2.0	GESIM	Immunostaining and microscopy	Z1 fluorescence microscope	Zeiss	05_0305d	drg_data\images\05_0305d_0p1_000p010.tif	figshare	doi:10.6084/m9.figshare.6752873	https://doi.org/10.6084/m9.figshare.6752873	Quantification of neurite outgrowth	regions of neurite outgrowth	drg_data\neurite_masks\05_0305d_0p1_000p010_n.tif	figshare	doi:10.6084/m9.figshare.6752873	https://doi.org/10.6084/m9.figshare.6752873	Quantification of neurite outgrowth	central cell-body region of the explant	drg_data\explant_masks\05_0305d_0p1_000p010_x.tif	figshare	doi:10.6084/m9.figshare.6752873	https://doi.org/10.6084/m9.figshare.6752873	0.1	0.1
Dorsal Root Ganglion explants	Shallow gradient assay	Nano-Plotter 2.0	GESIM	Immunostaining and microscopy	Z1 fluorescence microscope	Zeiss	05_0306d	drg_data\images\05_0306d_0p1_000p010.tif	figshare	doi:10.6084/m9.figshare.6752873	https://doi.org/10.6084/m9.figshare.6752873	Quantification of neurite outgrowth	regions of neurite outgrowth	drg_data\neurite_masks\05_0306d_0p1_000p010_n.tif	figshare	doi:10.6084/m9.figshare.6752873	https://doi.org/10.6084/m9.figshare.6752873	Quantification of neurite outgrowth	central cell-body region of the explant	drg_data\explant_masks\05_0306d_0p1_000p010_x.tif	figshare	doi:10.6084/m9.figshare.6752873	https://doi.org/10.6084/m9.figshare.6752873	0.1	0.1
Dorsal Root Ganglion explants	Shallow gradient assay	Nano-Plotter 2.0	GESIM	Immunostaining and microscopy	Z1 fluorescence microscope	Zeiss	05_0401u	drg_data\images\05_0401u_0p1_000p010.tif	figshare	doi:10.6084/m9.figshare.6752873	https://doi.org/10.6084/m9.figshare.6752873	Quantification of neurite outgrowth	regions of neurite outgrowth	drg_data\neurite_masks\05_0401u_0p1_000p010_n.tif	figshare	doi:10.6084/m9.figshare.6752873	https://doi.org/10.6084/m9.figshare.6752873	Quantification of neurite outgrowth	central cell-body region of the explant	drg_data\explant_masks\05_0401u_0p1_000p010_x.tif	figshare	doi:10.6084/m9.figshare.6752873	https://doi.org/10.6084/m9.figshare.6752873	0.1	0.1
Dorsal Root Ganglion explants	Shallow gradient assay	Nano-Plotter 2.0	GESIM	Immunostaining and microscopy	Z1 fluorescence microscope	Zeiss	05_0402u	drg_data\images\05_0402u_0p1_000p010.tif	figshare	doi:10.6084/m9.figshare.6752873	https://doi.org/10.6084/m9.figshare.6752873	Quantification of neurite outgrowth	regions of neurite outgrowth	drg_data\neurite_masks\05_0402u_0p1_000p010_n.tif	figshare	doi:10.6084/m9.figshare.6752873	https://doi.org/10.6084/m9.figshare.6752873	Quantification of neurite outgrowth	central cell-body region of the explant	drg_data\explant_masks\05_0402u_0p1_000p010_x.tif	figshare	doi:10.6084/m9.figshare.6752873	https://doi.org/10.6084/m9.figshare.6752873	0.1	0.1
Dorsal Root Ganglion explants	Shallow gradient assay	Nano-Plotter 2.0	GESIM	Immunostaining and microscopy	Z1 fluorescence microscope	Zeiss	05_0403u	drg_data\images\05_0403u_0p1_000p010.tif	figshare	doi:10.6084/m9.figshare.6752873	https://doi.org/10.6084/m9.figshare.6752873	Quantification of neurite outgrowth	regions of neurite outgrowth	drg_data\neurite_masks\05_0403u_0p1_000p010_n.tif	figshare	doi:10.6084/m9.figshare.6752873	https://doi.org/10.6084/m9.figshare.6752873	Quantification of neurite outgrowth	central cell-body region of the explant	drg_data\explant_masks\05_0403u_0p1_000p010_x.tif	figshare	doi:10.6084/m9.figshare.6752873	https://doi.org/10.6084/m9.figshare.6752873	0.1	0.1
Dorsal Root Ganglion explants	Shallow gradient assay	Nano-Plotter 2.0	GESIM	Immunostaining and microscopy	Z1 fluorescence microscope	Zeiss	05_0405d	drg_data\images\05_0405d_0p1_000p010.tif	figshare	doi:10.6084/m9.figshare.6752873	https://doi.org/10.6084/m9.figshare.6752873	Quantification of neurite outgrowth	regions of neurite outgrowth	drg_data\neurite_masks\05_0405d_0p1_000p010_n.tif	figshare	doi:10.6084/m9.figshare.6752873	https://doi.org/10.6084/m9.figshare.6752873	Quantification of neurite outgrowth	central cell-body region of the explant	drg_data\explant_masks\05_0405d_0p1_000p010_x.tif	figshare	doi:10.6084/m9.figshare.6752873	https://doi.org/10.6084/m9.figshare.6752873	0.1	0.1
Dorsal Root Ganglion explants	Shallow gradient assay	Nano-Plotter 2.0	GESIM	Immunostaining and microscopy	Z1 fluorescence microscope	Zeiss	05_0406d	drg_data\images\05_0406d_0p1_000p010.tif	figshare	doi:10.6084/m9.figshare.6752873	https://doi.org/10.6084/m9.figshare.6752873	Quantification of neurite outgrowth	regions of neurite outgrowth	drg_data\neurite_masks\05_0406d_0p1_000p010_n.tif	figshare	doi:10.6084/m9.figshare.6752873	https://doi.org/10.6084/m9.figshare.6752873	Quantification of neurite outgrowth	central cell-body region of the explant	drg_data\explant_masks\05_0406d_0p1_000p010_x.tif	figshare	doi:10.6084/m9.figshare.6752873	https://doi.org/10.6084/m9.figshare.6752873	0.1	0.1
Dorsal Root Ganglion explants	Shallow gradient assay	Nano-Plotter 2.0	GESIM	Immunostaining and microscopy	Z1 fluorescence microscope	Zeiss	05_0501u	drg_data\images\05_0501u_0p1_000p010.tif	figshare	doi:10.6084/m9.figshare.6752873	https://doi.org/10.6084/m9.figshare.6752873	Quantification of neurite outgrowth	regions of neurite outgrowth	drg_data\neurite_masks\05_0501u_0p1_000p010_n.tif	figshare	doi:10.6084/m9.figshare.6752873	https://doi.org/10.6084/m9.figshare.6752873	Quantification of neurite outgrowth	central cell-body region of the explant	drg_data\explant_masks\05_0501u_0p1_000p010_x.tif	figshare	doi:10.6084/m9.figshare.6752873	https://doi.org/10.6084/m9.figshare.6752873	0.1	0.1
Dorsal Root Ganglion explants	Shallow gradient assay	Nano-Plotter 2.0	GESIM	Immunostaining and microscopy	Z1 fluorescence microscope	Zeiss	05_0502u	drg_data\images\05_0502u_0p1_000p010.tif	figshare	doi:10.6084/m9.figshare.6752873	https://doi.org/10.6084/m9.figshare.6752873	Quantification of neurite outgrowth	regions of neurite outgrowth	drg_data\neurite_masks\05_0502u_0p1_000p010_n.tif	figshare	doi:10.6084/m9.figshare.6752873	https://doi.org/10.6084/m9.figshare.6752873	Quantification of neurite outgrowth	central cell-body region of the explant	drg_data\explant_masks\05_0502u_0p1_000p010_x.tif	figshare	doi:10.6084/m9.figshare.6752873	https://doi.org/10.6084/m9.figshare.6752873	0.1	0.1
Dorsal Root Ganglion explants	Shallow gradient assay	Nano-Plotter 2.0	GESIM	Immunostaining and microscopy	Z1 fluorescence microscope	Zeiss	05_0503u	drg_data\images\05_0503u_0p1_000p010.tif	figshare	doi:10.6084/m9.figshare.6752873	https://doi.org/10.6084/m9.figshare.6752873	Quantification of neurite outgrowth	regions of neurite outgrowth	drg_data\neurite_masks\05_0503u_0p1_000p010_n.tif	figshare	doi:10.6084/m9.figshare.6752873	https://doi.org/10.6084/m9.figshare.6752873	Quantification of neurite outgrowth	central cell-body region of the explant	drg_data\explant_masks\05_0503u_0p1_000p010_x.tif	figshare	doi:10.6084/m9.figshare.6752873	https://doi.org/10.6084/m9.figshare.6752873	0.1	0.1
Dorsal Root Ganglion explants	Shallow gradient assay	Nano-Plotter 2.0	GESIM	Immunostaining and microscopy	Z1 fluorescence microscope	Zeiss	05_0504d	drg_data\images\05_0504d_0p1_000p010.tif	figshare	doi:10.6084/m9.figshare.6752873	https://doi.org/10.6084/m9.figshare.6752873	Quantification of neurite outgrowth	regions of neurite outgrowth	drg_data\neurite_masks\05_0504d_0p1_000p010_n.tif	figshare	doi:10.6084/m9.figshare.6752873	https://doi.org/10.6084/m9.figshare.6752873	Quantification of neurite outgrowth	central cell-body region of the explant	drg_data\explant_masks\05_0504d_0p1_000p010_x.tif	figshare	doi:10.6084/m9.figshare.6752873	https://doi.org/10.6084/m9.figshare.6752873	0.1	0.1
Dorsal Root Ganglion explants	Shallow gradient assay	Nano-Plotter 2.0	GESIM	Immunostaining and microscopy	Z1 fluorescence microscope	Zeiss	05_0505d	drg_data\images\05_0505d_0p1_000p010.tif	figshare	doi:10.6084/m9.figshare.6752873	https://doi.org/10.6084/m9.figshare.6752873	Quantification of neurite outgrowth	regions of neurite outgrowth	drg_data\neurite_masks\05_0505d_0p1_000p010_n.tif	figshare	doi:10.6084/m9.figshare.6752873	https://doi.org/10.6084/m9.figshare.6752873	Quantification of neurite outgrowth	central cell-body region of the explant	drg_data\explant_masks\05_0505d_0p1_000p010_x.tif	figshare	doi:10.6084/m9.figshare.6752873	https://doi.org/10.6084/m9.figshare.6752873	0.1	0.1
Dorsal Root Ganglion explants	Shallow gradient assay	Nano-Plotter 2.0	GESIM	Immunostaining and microscopy	Z1 fluorescence microscope	Zeiss	05_0506d	drg_data\images\05_0506d_0p1_000p010.tif	figshare	doi:10.6084/m9.figshare.6752873	https://doi.org/10.6084/m9.figshare.6752873	Quantification of neurite outgrowth	regions of neurite outgrowth	drg_data\neurite_masks\05_0506d_0p1_000p010_n.tif	figshare	doi:10.6084/m9.figshare.6752873	https://doi.org/10.6084/m9.figshare.6752873	Quantification of neurite outgrowth	central cell-body region of the explant	drg_data\explant_masks\05_0506d_0p1_000p010_x.tif	figshare	doi:10.6084/m9.figshare.6752873	https://doi.org/10.6084/m9.figshare.6752873	0.1	0.1
Dorsal Root Ganglion explants	Shallow gradient assay	Nano-Plotter 2.0	GESIM	Immunostaining and microscopy	Z1 fluorescence microscope	Zeiss	05_0601u	drg_data\images\05_0601u_0p1_000p030.tif	figshare	doi:10.6084/m9.figshare.6752873	https://doi.org/10.6084/m9.figshare.6752873	Quantification of neurite outgrowth	regions of neurite outgrowth	drg_data\neurite_masks\05_0601u_0p1_000p030_n.tif	figshare	doi:10.6084/m9.figshare.6752873	https://doi.org/10.6084/m9.figshare.6752873	Quantification of neurite outgrowth	central cell-body region of the explant	drg_data\explant_masks\05_0601u_0p1_000p030_x.tif	figshare	doi:10.6084/m9.figshare.6752873	https://doi.org/10.6084/m9.figshare.6752873	0.1	0.3
Dorsal Root Ganglion explants	Shallow gradient assay	Nano-Plotter 2.0	GESIM	Immunostaining and microscopy	Z1 fluorescence microscope	Zeiss	05_0602u	drg_data\images\05_0602u_0p1_000p030.tif	figshare	doi:10.6084/m9.figshare.6752873	https://doi.org/10.6084/m9.figshare.6752873	Quantification of neurite outgrowth	regions of neurite outgrowth	drg_data\neurite_masks\05_0602u_0p1_000p030_n.tif	figshare	doi:10.6084/m9.figshare.6752873	https://doi.org/10.6084/m9.figshare.6752873	Quantification of neurite outgrowth	central cell-body region of the explant	drg_data\explant_masks\05_0602u_0p1_000p030_x.tif	figshare	doi:10.6084/m9.figshare.6752873	https://doi.org/10.6084/m9.figshare.6752873	0.1	0.3
Dorsal Root Ganglion explants	Shallow gradient assay	Nano-Plotter 2.0	GESIM	Immunostaining and microscopy	Z1 fluorescence microscope	Zeiss	05_0603u	drg_data\images\05_0603u_0p1_000p030.tif	figshare	doi:10.6084/m9.figshare.6752873	https://doi.org/10.6084/m9.figshare.6752873	Quantification of neurite outgrowth	regions of neurite outgrowth	drg_data\neurite_masks\05_0603u_0p1_000p030_n.tif	figshare	doi:10.6084/m9.figshare.6752873	https://doi.org/10.6084/m9.figshare.6752873	Quantification of neurite outgrowth	central cell-body region of the explant	drg_data\explant_masks\05_0603u_0p1_000p030_x.tif	figshare	doi:10.6084/m9.figshare.6752873	https://doi.org/10.6084/m9.figshare.6752873	0.1	0.3
Dorsal Root Ganglion explants	Shallow gradient assay	Nano-Plotter 2.0	GESIM	Immunostaining and microscopy	Z1 fluorescence microscope	Zeiss	05_0604d	drg_data\images\05_0604d_0p1_000p030.tif	figshare	doi:10.6084/m9.figshare.6752873	https://doi.org/10.6084/m9.figshare.6752873	Quantification of neurite outgrowth	regions of neurite outgrowth	drg_data\neurite_masks\05_0604d_0p1_000p030_n.tif	figshare	doi:10.6084/m9.figshare.6752873	https://doi.org/10.6084/m9.figshare.6752873	Quantification of neurite outgrowth	central cell-body region of the explant	drg_data\explant_masks\05_0604d_0p1_000p030_x.tif	figshare	doi:10.6084/m9.figshare.6752873	https://doi.org/10.6084/m9.figshare.6752873	0.1	0.3
Dorsal Root Ganglion explants	Shallow gradient assay	Nano-Plotter 2.0	GESIM	Immunostaining and microscopy	Z1 fluorescence microscope	Zeiss	05_0605d	drg_data\images\05_0605d_0p1_000p030.tif	figshare	doi:10.6084/m9.figshare.6752873	https://doi.org/10.6084/m9.figshare.6752873	Quantification of neurite outgrowth	regions of neurite outgrowth	drg_data\neurite_masks\05_0605d_0p1_000p030_n.tif	figshare	doi:10.6084/m9.figshare.6752873	https://doi.org/10.6084/m9.figshare.6752873	Quantification of neurite outgrowth	central cell-body region of the explant	drg_data\explant_masks\05_0605d_0p1_000p030_x.tif	figshare	doi:10.6084/m9.figshare.6752873	https://doi.org/10.6084/m9.figshare.6752873	0.1	0.3
Dorsal Root Ganglion explants	Shallow gradient assay	Nano-Plotter 2.0	GESIM	Immunostaining and microscopy	Z1 fluorescence microscope	Zeiss	05_0606d	drg_data\images\05_0606d_0p1_000p030.tif	figshare	doi:10.6084/m9.figshare.6752873	https://doi.org/10.6084/m9.figshare.6752873	Quantification of neurite outgrowth	regions of neurite outgrowth	drg_data\neurite_masks\05_0606d_0p1_000p030_n.tif	figshare	doi:10.6084/m9.figshare.6752873	https://doi.org/10.6084/m9.figshare.6752873	Quantification of neurite outgrowth	central cell-body region of the explant	drg_data\explant_masks\05_0606d_0p1_000p030_x.tif	figshare	doi:10.6084/m9.figshare.6752873	https://doi.org/10.6084/m9.figshare.6752873	0.1	0.3
Dorsal Root Ganglion explants	Shallow gradient assay	Nano-Plotter 2.0	GESIM	Immunostaining and microscopy	Z1 fluorescence microscope	Zeiss	05_0701u	drg_data\images\05_0701u_0p1_000p030.tif	figshare	doi:10.6084/m9.figshare.6752873	https://doi.org/10.6084/m9.figshare.6752873	Quantification of neurite outgrowth	regions of neurite outgrowth	drg_data\neurite_masks\05_0701u_0p1_000p030_n.tif	figshare	doi:10.6084/m9.figshare.6752873	https://doi.org/10.6084/m9.figshare.6752873	Quantification of neurite outgrowth	central cell-body region of the explant	drg_data\explant_masks\05_0701u_0p1_000p030_x.tif	figshare	doi:10.6084/m9.figshare.6752873	https://doi.org/10.6084/m9.figshare.6752873	0.1	0.3
Dorsal Root Ganglion explants	Shallow gradient assay	Nano-Plotter 2.0	GESIM	Immunostaining and microscopy	Z1 fluorescence microscope	Zeiss	05_0702u	drg_data\images\05_0702u_0p1_000p030.tif	figshare	doi:10.6084/m9.figshare.6752873	https://doi.org/10.6084/m9.figshare.6752873	Quantification of neurite outgrowth	regions of neurite outgrowth	drg_data\neurite_masks\05_0702u_0p1_000p030_n.tif	figshare	doi:10.6084/m9.figshare.6752873	https://doi.org/10.6084/m9.figshare.6752873	Quantification of neurite outgrowth	central cell-body region of the explant	drg_data\explant_masks\05_0702u_0p1_000p030_x.tif	figshare	doi:10.6084/m9.figshare.6752873	https://doi.org/10.6084/m9.figshare.6752873	0.1	0.3
Dorsal Root Ganglion explants	Shallow gradient assay	Nano-Plotter 2.0	GESIM	Immunostaining and microscopy	Z1 fluorescence microscope	Zeiss	05_0703u	drg_data\images\05_0703u_0p1_000p030.tif	figshare	doi:10.6084/m9.figshare.6752873	https://doi.org/10.6084/m9.figshare.6752873	Quantification of neurite outgrowth	regions of neurite outgrowth	drg_data\neurite_masks\05_0703u_0p1_000p030_n.tif	figshare	doi:10.6084/m9.figshare.6752873	https://doi.org/10.6084/m9.figshare.6752873	Quantification of neurite outgrowth	central cell-body region of the explant	drg_data\explant_masks\05_0703u_0p1_000p030_x.tif	figshare	doi:10.6084/m9.figshare.6752873	https://doi.org/10.6084/m9.figshare.6752873	0.1	0.3
Dorsal Root Ganglion explants	Shallow gradient assay	Nano-Plotter 2.0	GESIM	Immunostaining and microscopy	Z1 fluorescence microscope	Zeiss	05_0704d	drg_data\images\05_0704d_0p1_000p030.tif	figshare	doi:10.6084/m9.figshare.6752873	https://doi.org/10.6084/m9.figshare.6752873	Quantification of neurite outgrowth	regions of neurite outgrowth	drg_data\neurite_masks\05_0704d_0p1_000p030_n.tif	figshare	doi:10.6084/m9.figshare.6752873	https://doi.org/10.6084/m9.figshare.6752873	Quantification of neurite outgrowth	central cell-body region of the explant	drg_data\explant_masks\05_0704d_0p1_000p030_x.tif	figshare	doi:10.6084/m9.figshare.6752873	https://doi.org/10.6084/m9.figshare.6752873	0.1	0.3
Dorsal Root Ganglion explants	Shallow gradient assay	Nano-Plotter 2.0	GESIM	Immunostaining and microscopy	Z1 fluorescence microscope	Zeiss	05_0705d	drg_data\images\05_0705d_0p1_000p030.tif	figshare	doi:10.6084/m9.figshare.6752873	https://doi.org/10.6084/m9.figshare.6752873	Quantification of neurite outgrowth	regions of neurite outgrowth	drg_data\neurite_masks\05_0705d_0p1_000p030_n.tif	figshare	doi:10.6084/m9.figshare.6752873	https://doi.org/10.6084/m9.figshare.6752873	Quantification of neurite outgrowth	central cell-body region of the explant	drg_data\explant_masks\05_0705d_0p1_000p030_x.tif	figshare	doi:10.6084/m9.figshare.6752873	https://doi.org/10.6084/m9.figshare.6752873	0.1	0.3
Dorsal Root Ganglion explants	Shallow gradient assay	Nano-Plotter 2.0	GESIM	Immunostaining and microscopy	Z1 fluorescence microscope	Zeiss	05_0706d	drg_data\images\05_0706d_0p1_000p030.tif	figshare	doi:10.6084/m9.figshare.6752873	https://doi.org/10.6084/m9.figshare.6752873	Quantification of neurite outgrowth	regions of neurite outgrowth	drg_data\neurite_masks\05_0706d_0p1_000p030_n.tif	figshare	doi:10.6084/m9.figshare.6752873	https://doi.org/10.6084/m9.figshare.6752873	Quantification of neurite outgrowth	central cell-body region of the explant	drg_data\explant_masks\05_0706d_0p1_000p030_x.tif	figshare	doi:10.6084/m9.figshare.6752873	https://doi.org/10.6084/m9.figshare.6752873	0.1	0.3
Dorsal Root Ganglion explants	Shallow gradient assay	Nano-Plotter 2.0	GESIM	Immunostaining and microscopy	Z1 fluorescence microscope	Zeiss	05_0801u	drg_data\images\05_0801u_0p1_000p100.tif	figshare	doi:10.6084/m9.figshare.6752873	https://doi.org/10.6084/m9.figshare.6752873	Quantification of neurite outgrowth	regions of neurite outgrowth	drg_data\neurite_masks\05_0801u_0p1_000p100_n.tif	figshare	doi:10.6084/m9.figshare.6752873	https://doi.org/10.6084/m9.figshare.6752873	Quantification of neurite outgrowth	central cell-body region of the explant	drg_data\explant_masks\05_0801u_0p1_000p100_x.tif	figshare	doi:10.6084/m9.figshare.6752873	https://doi.org/10.6084/m9.figshare.6752873	0.1	0.1
Dorsal Root Ganglion explants	Shallow gradient assay	Nano-Plotter 2.0	GESIM	Immunostaining and microscopy	Z1 fluorescence microscope	Zeiss	05_0802u	drg_data\images\05_0802u_0p1_000p100.tif	figshare	doi:10.6084/m9.figshare.6752873	https://doi.org/10.6084/m9.figshare.6752873	Quantification of neurite outgrowth	regions of neurite outgrowth	drg_data\neurite_masks\05_0802u_0p1_000p100_n.tif	figshare	doi:10.6084/m9.figshare.6752873	https://doi.org/10.6084/m9.figshare.6752873	Quantification of neurite outgrowth	central cell-body region of the explant	drg_data\explant_masks\05_0802u_0p1_000p100_x.tif	figshare	doi:10.6084/m9.figshare.6752873	https://doi.org/10.6084/m9.figshare.6752873	0.1	0.1
Dorsal Root Ganglion explants	Shallow gradient assay	Nano-Plotter 2.0	GESIM	Immunostaining and microscopy	Z1 fluorescence microscope	Zeiss	05_0803u	drg_data\images\05_0803u_0p1_000p100.tif	figshare	doi:10.6084/m9.figshare.6752873	https://doi.org/10.6084/m9.figshare.6752873	Quantification of neurite outgrowth	regions of neurite outgrowth	drg_data\neurite_masks\05_0803u_0p1_000p100_n.tif	figshare	doi:10.6084/m9.figshare.6752873	https://doi.org/10.6084/m9.figshare.6752873	Quantification of neurite outgrowth	central cell-body region of the explant	drg_data\explant_masks\05_0803u_0p1_000p100_x.tif	figshare	doi:10.6084/m9.figshare.6752873	https://doi.org/10.6084/m9.figshare.6752873	0.1	0.1
Dorsal Root Ganglion explants	Shallow gradient assay	Nano-Plotter 2.0	GESIM	Immunostaining and microscopy	Z1 fluorescence microscope	Zeiss	05_0804d	drg_data\images\05_0804d_0p1_000p100.tif	figshare	doi:10.6084/m9.figshare.6752873	https://doi.org/10.6084/m9.figshare.6752873	Quantification of neurite outgrowth	regions of neurite outgrowth	drg_data\neurite_masks\05_0804d_0p1_000p100_n.tif	figshare	doi:10.6084/m9.figshare.6752873	https://doi.org/10.6084/m9.figshare.6752873	Quantification of neurite outgrowth	central cell-body region of the explant	drg_data\explant_masks\05_0804d_0p1_000p100_x.tif	figshare	doi:10.6084/m9.figshare.6752873	https://doi.org/10.6084/m9.figshare.6752873	0.1	0.1
Dorsal Root Ganglion explants	Shallow gradient assay	Nano-Plotter 2.0	GESIM	Immunostaining and microscopy	Z1 fluorescence microscope	Zeiss	05_0805d	drg_data\images\05_0805d_0p1_000p100.tif	figshare	doi:10.6084/m9.figshare.6752873	https://doi.org/10.6084/m9.figshare.6752873	Quantification of neurite outgrowth	regions of neurite outgrowth	drg_data\neurite_masks\05_0805d_0p1_000p100_n.tif	figshare	doi:10.6084/m9.figshare.6752873	https://doi.org/10.6084/m9.figshare.6752873	Quantification of neurite outgrowth	central cell-body region of the explant	drg_data\explant_masks\05_0805d_0p1_000p100_x.tif	figshare	doi:10.6084/m9.figshare.6752873	https://doi.org/10.6084/m9.figshare.6752873	0.1	0.1
Dorsal Root Ganglion explants	Shallow gradient assay	Nano-Plotter 2.0	GESIM	Immunostaining and microscopy	Z1 fluorescence microscope	Zeiss	05_0806d	drg_data\images\05_0806d_0p1_000p100.tif	figshare	doi:10.6084/m9.figshare.6752873	https://doi.org/10.6084/m9.figshare.6752873	Quantification of neurite outgrowth	regions of neurite outgrowth	drg_data\neurite_masks\05_0806d_0p1_000p100_n.tif	figshare	doi:10.6084/m9.figshare.6752873	https://doi.org/10.6084/m9.figshare.6752873	Quantification of neurite outgrowth	central cell-body region of the explant	drg_data\explant_masks\05_0806d_0p1_000p100_x.tif	figshare	doi:10.6084/m9.figshare.6752873	https://doi.org/10.6084/m9.figshare.6752873	0.1	0.1
Dorsal Root Ganglion explants	Shallow gradient assay	Nano-Plotter 2.0	GESIM	Immunostaining and microscopy	Z1 fluorescence microscope	Zeiss	05_0901u	drg_data\images\05_0901u_0p1_000p100.tif	figshare	doi:10.6084/m9.figshare.6752873	https://doi.org/10.6084/m9.figshare.6752873	Quantification of neurite outgrowth	regions of neurite outgrowth	drg_data\neurite_masks\05_0901u_0p1_000p100_n.tif	figshare	doi:10.6084/m9.figshare.6752873	https://doi.org/10.6084/m9.figshare.6752873	Quantification of neurite outgrowth	central cell-body region of the explant	drg_data\explant_masks\05_0901u_0p1_000p100_x.tif	figshare	doi:10.6084/m9.figshare.6752873	https://doi.org/10.6084/m9.figshare.6752873	0.1	0.1
Dorsal Root Ganglion explants	Shallow gradient assay	Nano-Plotter 2.0	GESIM	Immunostaining and microscopy	Z1 fluorescence microscope	Zeiss	05_0902u	drg_data\images\05_0902u_0p1_000p100.tif	figshare	doi:10.6084/m9.figshare.6752873	https://doi.org/10.6084/m9.figshare.6752873	Quantification of neurite outgrowth	regions of neurite outgrowth	drg_data\neurite_masks\05_0902u_0p1_000p100_n.tif	figshare	doi:10.6084/m9.figshare.6752873	https://doi.org/10.6084/m9.figshare.6752873	Quantification of neurite outgrowth	central cell-body region of the explant	drg_data\explant_masks\05_0902u_0p1_000p100_x.tif	figshare	doi:10.6084/m9.figshare.6752873	https://doi.org/10.6084/m9.figshare.6752873	0.1	0.1
Dorsal Root Ganglion explants	Shallow gradient assay	Nano-Plotter 2.0	GESIM	Immunostaining and microscopy	Z1 fluorescence microscope	Zeiss	05_0903u	drg_data\images\05_0903u_0p1_000p100.tif	figshare	doi:10.6084/m9.figshare.6752873	https://doi.org/10.6084/m9.figshare.6752873	Quantification of neurite outgrowth	regions of neurite outgrowth	drg_data\neurite_masks\05_0903u_0p1_000p100_n.tif	figshare	doi:10.6084/m9.figshare.6752873	https://doi.org/10.6084/m9.figshare.6752873	Quantification of neurite outgrowth	central cell-body region of the explant	drg_data\explant_masks\05_0903u_0p1_000p100_x.tif	figshare	doi:10.6084/m9.figshare.6752873	https://doi.org/10.6084/m9.figshare.6752873	0.1	0.1
Dorsal Root Ganglion explants	Shallow gradient assay	Nano-Plotter 2.0	GESIM	Immunostaining and microscopy	Z1 fluorescence microscope	Zeiss	05_0904d	drg_data\images\05_0904d_0p1_000p100.tif	figshare	doi:10.6084/m9.figshare.6752873	https://doi.org/10.6084/m9.figshare.6752873	Quantification of neurite outgrowth	regions of neurite outgrowth	drg_data\neurite_masks\05_0904d_0p1_000p100_n.tif	figshare	doi:10.6084/m9.figshare.6752873	https://doi.org/10.6084/m9.figshare.6752873	Quantification of neurite outgrowth	central cell-body region of the explant	drg_data\explant_masks\05_0904d_0p1_000p100_x.tif	figshare	doi:10.6084/m9.figshare.6752873	https://doi.org/10.6084/m9.figshare.6752873	0.1	0.1
Dorsal Root Ganglion explants	Shallow gradient assay	Nano-Plotter 2.0	GESIM	Immunostaining and microscopy	Z1 fluorescence microscope	Zeiss	05_0905d	drg_data\images\05_0905d_0p1_000p100.tif	figshare	doi:10.6084/m9.figshare.6752873	https://doi.org/10.6084/m9.figshare.6752873	Quantification of neurite outgrowth	regions of neurite outgrowth	drg_data\neurite_masks\05_0905d_0p1_000p100_n.tif	figshare	doi:10.6084/m9.figshare.6752873	https://doi.org/10.6084/m9.figshare.6752873	Quantification of neurite outgrowth	central cell-body region of the explant	drg_data\explant_masks\05_0905d_0p1_000p100_x.tif	figshare	doi:10.6084/m9.figshare.6752873	https://doi.org/10.6084/m9.figshare.6752873	0.1	0.1
Dorsal Root Ganglion explants	Shallow gradient assay	Nano-Plotter 2.0	GESIM	Immunostaining and microscopy	Z1 fluorescence microscope	Zeiss	05_0906d	drg_data\images\05_0906d_0p1_000p100.tif	figshare	doi:10.6084/m9.figshare.6752873	https://doi.org/10.6084/m9.figshare.6752873	Quantification of neurite outgrowth	regions of neurite outgrowth	drg_data\neurite_masks\05_0906d_0p1_000p100_n.tif	figshare	doi:10.6084/m9.figshare.6752873	https://doi.org/10.6084/m9.figshare.6752873	Quantification of neurite outgrowth	central cell-body region of the explant	drg_data\explant_masks\05_0906d_0p1_000p100_x.tif	figshare	doi:10.6084/m9.figshare.6752873	https://doi.org/10.6084/m9.figshare.6752873	0.1	0.1
Dorsal Root Ganglion explants	Shallow gradient assay	Nano-Plotter 2.0	GESIM	Immunostaining and microscopy	Z1 fluorescence microscope	Zeiss	05_1001u	drg_data\images\05_1001u_0p1_000p300.tif	figshare	doi:10.6084/m9.figshare.6752873	https://doi.org/10.6084/m9.figshare.6752873	Quantification of neurite outgrowth	regions of neurite outgrowth	drg_data\neurite_masks\05_1001u_0p1_000p300_n.tif	figshare	doi:10.6084/m9.figshare.6752873	https://doi.org/10.6084/m9.figshare.6752873	Quantification of neurite outgrowth	central cell-body region of the explant	drg_data\explant_masks\05_1001u_0p1_000p300_x.tif	figshare	doi:10.6084/m9.figshare.6752873	https://doi.org/10.6084/m9.figshare.6752873	0.1	0.3
Dorsal Root Ganglion explants	Shallow gradient assay	Nano-Plotter 2.0	GESIM	Immunostaining and microscopy	Z1 fluorescence microscope	Zeiss	05_1002u	drg_data\images\05_1002u_0p1_000p300.tif	figshare	doi:10.6084/m9.figshare.6752873	https://doi.org/10.6084/m9.figshare.6752873	Quantification of neurite outgrowth	regions of neurite outgrowth	drg_data\neurite_masks\05_1002u_0p1_000p300_n.tif	figshare	doi:10.6084/m9.figshare.6752873	https://doi.org/10.6084/m9.figshare.6752873	Quantification of neurite outgrowth	central cell-body region of the explant	drg_data\explant_masks\05_1002u_0p1_000p300_x.tif	figshare	doi:10.6084/m9.figshare.6752873	https://doi.org/10.6084/m9.figshare.6752873	0.1	0.3
Dorsal Root Ganglion explants	Shallow gradient assay	Nano-Plotter 2.0	GESIM	Immunostaining and microscopy	Z1 fluorescence microscope	Zeiss	05_1003u	drg_data\images\05_1003u_0p1_000p300.tif	figshare	doi:10.6084/m9.figshare.6752873	https://doi.org/10.6084/m9.figshare.6752873	Quantification of neurite outgrowth	regions of neurite outgrowth	drg_data\neurite_masks\05_1003u_0p1_000p300_n.tif	figshare	doi:10.6084/m9.figshare.6752873	https://doi.org/10.6084/m9.figshare.6752873	Quantification of neurite outgrowth	central cell-body region of the explant	drg_data\explant_masks\05_1003u_0p1_000p300_x.tif	figshare	doi:10.6084/m9.figshare.6752873	https://doi.org/10.6084/m9.figshare.6752873	0.1	0.3
Dorsal Root Ganglion explants	Shallow gradient assay	Nano-Plotter 2.0	GESIM	Immunostaining and microscopy	Z1 fluorescence microscope	Zeiss	05_1005d	drg_data\images\05_1005d_0p1_000p300.tif	figshare	doi:10.6084/m9.figshare.6752873	https://doi.org/10.6084/m9.figshare.6752873	Quantification of neurite outgrowth	regions of neurite outgrowth	drg_data\neurite_masks\05_1005d_0p1_000p300_n.tif	figshare	doi:10.6084/m9.figshare.6752873	https://doi.org/10.6084/m9.figshare.6752873	Quantification of neurite outgrowth	central cell-body region of the explant	drg_data\explant_masks\05_1005d_0p1_000p300_x.tif	figshare	doi:10.6084/m9.figshare.6752873	https://doi.org/10.6084/m9.figshare.6752873	0.1	0.3
Dorsal Root Ganglion explants	Shallow gradient assay	Nano-Plotter 2.0	GESIM	Immunostaining and microscopy	Z1 fluorescence microscope	Zeiss	05_1006d	drg_data\images\05_1006d_0p1_000p300.tif	figshare	doi:10.6084/m9.figshare.6752873	https://doi.org/10.6084/m9.figshare.6752873	Quantification of neurite outgrowth	regions of neurite outgrowth	drg_data\neurite_masks\05_1006d_0p1_000p300_n.tif	figshare	doi:10.6084/m9.figshare.6752873	https://doi.org/10.6084/m9.figshare.6752873	Quantification of neurite outgrowth	central cell-body region of the explant	drg_data\explant_masks\05_1006d_0p1_000p300_x.tif	figshare	doi:10.6084/m9.figshare.6752873	https://doi.org/10.6084/m9.figshare.6752873	0.1	0.3
Dorsal Root Ganglion explants	Shallow gradient assay	Nano-Plotter 2.0	GESIM	Immunostaining and microscopy	Z1 fluorescence microscope	Zeiss	05_1101u	drg_data\images\05_1101u_0p1_000p300.tif	figshare	doi:10.6084/m9.figshare.6752873	https://doi.org/10.6084/m9.figshare.6752873	Quantification of neurite outgrowth	regions of neurite outgrowth	drg_data\neurite_masks\05_1101u_0p1_000p300_n.tif	figshare	doi:10.6084/m9.figshare.6752873	https://doi.org/10.6084/m9.figshare.6752873	Quantification of neurite outgrowth	central cell-body region of the explant	drg_data\explant_masks\05_1101u_0p1_000p300_x.tif	figshare	doi:10.6084/m9.figshare.6752873	https://doi.org/10.6084/m9.figshare.6752873	0.1	0.3
Dorsal Root Ganglion explants	Shallow gradient assay	Nano-Plotter 2.0	GESIM	Immunostaining and microscopy	Z1 fluorescence microscope	Zeiss	05_1102u	drg_data\images\05_1102u_0p1_000p300.tif	figshare	doi:10.6084/m9.figshare.6752873	https://doi.org/10.6084/m9.figshare.6752873	Quantification of neurite outgrowth	regions of neurite outgrowth	drg_data\neurite_masks\05_1102u_0p1_000p300_n.tif	figshare	doi:10.6084/m9.figshare.6752873	https://doi.org/10.6084/m9.figshare.6752873	Quantification of neurite outgrowth	central cell-body region of the explant	drg_data\explant_masks\05_1102u_0p1_000p300_x.tif	figshare	doi:10.6084/m9.figshare.6752873	https://doi.org/10.6084/m9.figshare.6752873	0.1	0.3
Dorsal Root Ganglion explants	Shallow gradient assay	Nano-Plotter 2.0	GESIM	Immunostaining and microscopy	Z1 fluorescence microscope	Zeiss	05_1103u	drg_data\images\05_1103u_0p1_000p300.tif	figshare	doi:10.6084/m9.figshare.6752873	https://doi.org/10.6084/m9.figshare.6752873	Quantification of neurite outgrowth	regions of neurite outgrowth	drg_data\neurite_masks\05_1103u_0p1_000p300_n.tif	figshare	doi:10.6084/m9.figshare.6752873	https://doi.org/10.6084/m9.figshare.6752873	Quantification of neurite outgrowth	central cell-body region of the explant	drg_data\explant_masks\05_1103u_0p1_000p300_x.tif	figshare	doi:10.6084/m9.figshare.6752873	https://doi.org/10.6084/m9.figshare.6752873	0.1	0.3
Dorsal Root Ganglion explants	Shallow gradient assay	Nano-Plotter 2.0	GESIM	Immunostaining and microscopy	Z1 fluorescence microscope	Zeiss	05_1104d	drg_data\images\05_1104d_0p1_000p300.tif	figshare	doi:10.6084/m9.figshare.6752873	https://doi.org/10.6084/m9.figshare.6752873	Quantification of neurite outgrowth	regions of neurite outgrowth	drg_data\neurite_masks\05_1104d_0p1_000p300_n.tif	figshare	doi:10.6084/m9.figshare.6752873	https://doi.org/10.6084/m9.figshare.6752873	Quantification of neurite outgrowth	central cell-body region of the explant	drg_data\explant_masks\05_1104d_0p1_000p300_x.tif	figshare	doi:10.6084/m9.figshare.6752873	https://doi.org/10.6084/m9.figshare.6752873	0.1	0.3
Dorsal Root Ganglion explants	Shallow gradient assay	Nano-Plotter 2.0	GESIM	Immunostaining and microscopy	Z1 fluorescence microscope	Zeiss	05_1105d	drg_data\images\05_1105d_0p1_000p300.tif	figshare	doi:10.6084/m9.figshare.6752873	https://doi.org/10.6084/m9.figshare.6752873	Quantification of neurite outgrowth	regions of neurite outgrowth	drg_data\neurite_masks\05_1105d_0p1_000p300_n.tif	figshare	doi:10.6084/m9.figshare.6752873	https://doi.org/10.6084/m9.figshare.6752873	Quantification of neurite outgrowth	central cell-body region of the explant	drg_data\explant_masks\05_1105d_0p1_000p300_x.tif	figshare	doi:10.6084/m9.figshare.6752873	https://doi.org/10.6084/m9.figshare.6752873	0.1	0.3
Dorsal Root Ganglion explants	Shallow gradient assay	Nano-Plotter 2.0	GESIM	Immunostaining and microscopy	Z1 fluorescence microscope	Zeiss	05_1106d	drg_data\images\05_1106d_0p1_000p300.tif	figshare	doi:10.6084/m9.figshare.6752873	https://doi.org/10.6084/m9.figshare.6752873	Quantification of neurite outgrowth	regions of neurite outgrowth	drg_data\neurite_masks\05_1106d_0p1_000p300_n.tif	figshare	doi:10.6084/m9.figshare.6752873	https://doi.org/10.6084/m9.figshare.6752873	Quantification of neurite outgrowth	central cell-body region of the explant	drg_data\explant_masks\05_1106d_0p1_000p300_x.tif	figshare	doi:10.6084/m9.figshare.6752873	https://doi.org/10.6084/m9.figshare.6752873	0.1	0.3
Dorsal Root Ganglion explants	Shallow gradient assay	Nano-Plotter 2.0	GESIM	Immunostaining and microscopy	Z1 fluorescence microscope	Zeiss	05_1201u	drg_data\images\05_1201u_0p1_001p000.tif	figshare	doi:10.6084/m9.figshare.6752873	https://doi.org/10.6084/m9.figshare.6752873	Quantification of neurite outgrowth	regions of neurite outgrowth	drg_data\neurite_masks\05_1201u_0p1_001p000_n.tif	figshare	doi:10.6084/m9.figshare.6752873	https://doi.org/10.6084/m9.figshare.6752873	Quantification of neurite outgrowth	central cell-body region of the explant	drg_data\explant_masks\05_1201u_0p1_001p000_x.tif	figshare	doi:10.6084/m9.figshare.6752873	https://doi.org/10.6084/m9.figshare.6752873	0.1	1
Dorsal Root Ganglion explants	Shallow gradient assay	Nano-Plotter 2.0	GESIM	Immunostaining and microscopy	Z1 fluorescence microscope	Zeiss	05_1202u	drg_data\images\05_1202u_0p1_001p000.tif	figshare	doi:10.6084/m9.figshare.6752873	https://doi.org/10.6084/m9.figshare.6752873	Quantification of neurite outgrowth	regions of neurite outgrowth	drg_data\neurite_masks\05_1202u_0p1_001p000_n.tif	figshare	doi:10.6084/m9.figshare.6752873	https://doi.org/10.6084/m9.figshare.6752873	Quantification of neurite outgrowth	central cell-body region of the explant	drg_data\explant_masks\05_1202u_0p1_001p000_x.tif	figshare	doi:10.6084/m9.figshare.6752873	https://doi.org/10.6084/m9.figshare.6752873	0.1	1
Dorsal Root Ganglion explants	Shallow gradient assay	Nano-Plotter 2.0	GESIM	Immunostaining and microscopy	Z1 fluorescence microscope	Zeiss	05_1203u	drg_data\images\05_1203u_0p1_001p000.tif	figshare	doi:10.6084/m9.figshare.6752873	https://doi.org/10.6084/m9.figshare.6752873	Quantification of neurite outgrowth	regions of neurite outgrowth	drg_data\neurite_masks\05_1203u_0p1_001p000_n.tif	figshare	doi:10.6084/m9.figshare.6752873	https://doi.org/10.6084/m9.figshare.6752873	Quantification of neurite outgrowth	central cell-body region of the explant	drg_data\explant_masks\05_1203u_0p1_001p000_x.tif	figshare	doi:10.6084/m9.figshare.6752873	https://doi.org/10.6084/m9.figshare.6752873	0.1	1
Dorsal Root Ganglion explants	Shallow gradient assay	Nano-Plotter 2.0	GESIM	Immunostaining and microscopy	Z1 fluorescence microscope	Zeiss	05_1204d	drg_data\images\05_1204d_0p1_001p000.tif	figshare	doi:10.6084/m9.figshare.6752873	https://doi.org/10.6084/m9.figshare.6752873	Quantification of neurite outgrowth	regions of neurite outgrowth	drg_data\neurite_masks\05_1204d_0p1_001p000_n.tif	figshare	doi:10.6084/m9.figshare.6752873	https://doi.org/10.6084/m9.figshare.6752873	Quantification of neurite outgrowth	central cell-body region of the explant	drg_data\explant_masks\05_1204d_0p1_001p000_x.tif	figshare	doi:10.6084/m9.figshare.6752873	https://doi.org/10.6084/m9.figshare.6752873	0.1	1
Dorsal Root Ganglion explants	Shallow gradient assay	Nano-Plotter 2.0	GESIM	Immunostaining and microscopy	Z1 fluorescence microscope	Zeiss	05_1205d	drg_data\images\05_1205d_0p1_001p000.tif	figshare	doi:10.6084/m9.figshare.6752873	https://doi.org/10.6084/m9.figshare.6752873	Quantification of neurite outgrowth	regions of neurite outgrowth	drg_data\neurite_masks\05_1205d_0p1_001p000_n.tif	figshare	doi:10.6084/m9.figshare.6752873	https://doi.org/10.6084/m9.figshare.6752873	Quantification of neurite outgrowth	central cell-body region of the explant	drg_data\explant_masks\05_1205d_0p1_001p000_x.tif	figshare	doi:10.6084/m9.figshare.6752873	https://doi.org/10.6084/m9.figshare.6752873	0.1	1
Dorsal Root Ganglion explants	Shallow gradient assay	Nano-Plotter 2.0	GESIM	Immunostaining and microscopy	Z1 fluorescence microscope	Zeiss	05_1206d	drg_data\images\05_1206d_0p1_001p000.tif	figshare	doi:10.6084/m9.figshare.6752873	https://doi.org/10.6084/m9.figshare.6752873	Quantification of neurite outgrowth	regions of neurite outgrowth	drg_data\neurite_masks\05_1206d_0p1_001p000_n.tif	figshare	doi:10.6084/m9.figshare.6752873	https://doi.org/10.6084/m9.figshare.6752873	Quantification of neurite outgrowth	central cell-body region of the explant	drg_data\explant_masks\05_1206d_0p1_001p000_x.tif	figshare	doi:10.6084/m9.figshare.6752873	https://doi.org/10.6084/m9.figshare.6752873	0.1	1
Dorsal Root Ganglion explants	Shallow gradient assay	Nano-Plotter 2.0	GESIM	Immunostaining and microscopy	Z1 fluorescence microscope	Zeiss	06_0201u	drg_data\images\06_0201u_0p0_001p000.tif	figshare	doi:10.6084/m9.figshare.6752873	https://doi.org/10.6084/m9.figshare.6752873	Quantification of neurite outgrowth	regions of neurite outgrowth	drg_data\neurite_masks\06_0201u_0p0_001p000_n.tif	figshare	doi:10.6084/m9.figshare.6752873	https://doi.org/10.6084/m9.figshare.6752873	Quantification of neurite outgrowth	central cell-body region of the explant	drg_data\explant_masks\06_0201u_0p0_001p000_x.tif	figshare	doi:10.6084/m9.figshare.6752873	https://doi.org/10.6084/m9.figshare.6752873	0	1
Dorsal Root Ganglion explants	Shallow gradient assay	Nano-Plotter 2.0	GESIM	Immunostaining and microscopy	Z1 fluorescence microscope	Zeiss	06_0202u	drg_data\images\06_0202u_0p0_001p000.tif	figshare	doi:10.6084/m9.figshare.6752873	https://doi.org/10.6084/m9.figshare.6752873	Quantification of neurite outgrowth	regions of neurite outgrowth	drg_data\neurite_masks\06_0202u_0p0_001p000_n.tif	figshare	doi:10.6084/m9.figshare.6752873	https://doi.org/10.6084/m9.figshare.6752873	Quantification of neurite outgrowth	central cell-body region of the explant	drg_data\explant_masks\06_0202u_0p0_001p000_x.tif	figshare	doi:10.6084/m9.figshare.6752873	https://doi.org/10.6084/m9.figshare.6752873	0	1
Dorsal Root Ganglion explants	Shallow gradient assay	Nano-Plotter 2.0	GESIM	Immunostaining and microscopy	Z1 fluorescence microscope	Zeiss	06_0203u	drg_data\images\06_0203u_0p0_001p000.tif	figshare	doi:10.6084/m9.figshare.6752873	https://doi.org/10.6084/m9.figshare.6752873	Quantification of neurite outgrowth	regions of neurite outgrowth	drg_data\neurite_masks\06_0203u_0p0_001p000_n.tif	figshare	doi:10.6084/m9.figshare.6752873	https://doi.org/10.6084/m9.figshare.6752873	Quantification of neurite outgrowth	central cell-body region of the explant	drg_data\explant_masks\06_0203u_0p0_001p000_x.tif	figshare	doi:10.6084/m9.figshare.6752873	https://doi.org/10.6084/m9.figshare.6752873	0	1
Dorsal Root Ganglion explants	Shallow gradient assay	Nano-Plotter 2.0	GESIM	Immunostaining and microscopy	Z1 fluorescence microscope	Zeiss	06_0204d	drg_data\images\06_0204d_0p0_001p000.tif	figshare	doi:10.6084/m9.figshare.6752873	https://doi.org/10.6084/m9.figshare.6752873	Quantification of neurite outgrowth	regions of neurite outgrowth	drg_data\neurite_masks\06_0204d_0p0_001p000_n.tif	figshare	doi:10.6084/m9.figshare.6752873	https://doi.org/10.6084/m9.figshare.6752873	Quantification of neurite outgrowth	central cell-body region of the explant	drg_data\explant_masks\06_0204d_0p0_001p000_x.tif	figshare	doi:10.6084/m9.figshare.6752873	https://doi.org/10.6084/m9.figshare.6752873	0	1
Dorsal Root Ganglion explants	Shallow gradient assay	Nano-Plotter 2.0	GESIM	Immunostaining and microscopy	Z1 fluorescence microscope	Zeiss	06_0205d	drg_data\images\06_0205d_0p0_001p000.tif	figshare	doi:10.6084/m9.figshare.6752873	https://doi.org/10.6084/m9.figshare.6752873	Quantification of neurite outgrowth	regions of neurite outgrowth	drg_data\neurite_masks\06_0205d_0p0_001p000_n.tif	figshare	doi:10.6084/m9.figshare.6752873	https://doi.org/10.6084/m9.figshare.6752873	Quantification of neurite outgrowth	central cell-body region of the explant	drg_data\explant_masks\06_0205d_0p0_001p000_x.tif	figshare	doi:10.6084/m9.figshare.6752873	https://doi.org/10.6084/m9.figshare.6752873	0	1
Dorsal Root Ganglion explants	Shallow gradient assay	Nano-Plotter 2.0	GESIM	Immunostaining and microscopy	Z1 fluorescence microscope	Zeiss	06_0206d	drg_data\images\06_0206d_0p0_001p000.tif	figshare	doi:10.6084/m9.figshare.6752873	https://doi.org/10.6084/m9.figshare.6752873	Quantification of neurite outgrowth	regions of neurite outgrowth	drg_data\neurite_masks\06_0206d_0p0_001p000_n.tif	figshare	doi:10.6084/m9.figshare.6752873	https://doi.org/10.6084/m9.figshare.6752873	Quantification of neurite outgrowth	central cell-body region of the explant	drg_data\explant_masks\06_0206d_0p0_001p000_x.tif	figshare	doi:10.6084/m9.figshare.6752873	https://doi.org/10.6084/m9.figshare.6752873	0	1
Dorsal Root Ganglion explants	Shallow gradient assay	Nano-Plotter 2.0	GESIM	Immunostaining and microscopy	Z1 fluorescence microscope	Zeiss	06_0301u	drg_data\images\06_0301u_0p0_001p000.tif	figshare	doi:10.6084/m9.figshare.6752873	https://doi.org/10.6084/m9.figshare.6752873	Quantification of neurite outgrowth	regions of neurite outgrowth	drg_data\neurite_masks\06_0301u_0p0_001p000_n.tif	figshare	doi:10.6084/m9.figshare.6752873	https://doi.org/10.6084/m9.figshare.6752873	Quantification of neurite outgrowth	central cell-body region of the explant	drg_data\explant_masks\06_0301u_0p0_001p000_x.tif	figshare	doi:10.6084/m9.figshare.6752873	https://doi.org/10.6084/m9.figshare.6752873	0	1
Dorsal Root Ganglion explants	Shallow gradient assay	Nano-Plotter 2.0	GESIM	Immunostaining and microscopy	Z1 fluorescence microscope	Zeiss	06_0302u	drg_data\images\06_0302u_0p0_001p000.tif	figshare	doi:10.6084/m9.figshare.6752873	https://doi.org/10.6084/m9.figshare.6752873	Quantification of neurite outgrowth	regions of neurite outgrowth	drg_data\neurite_masks\06_0302u_0p0_001p000_n.tif	figshare	doi:10.6084/m9.figshare.6752873	https://doi.org/10.6084/m9.figshare.6752873	Quantification of neurite outgrowth	central cell-body region of the explant	drg_data\explant_masks\06_0302u_0p0_001p000_x.tif	figshare	doi:10.6084/m9.figshare.6752873	https://doi.org/10.6084/m9.figshare.6752873	0	1
Dorsal Root Ganglion explants	Shallow gradient assay	Nano-Plotter 2.0	GESIM	Immunostaining and microscopy	Z1 fluorescence microscope	Zeiss	06_0303u	drg_data\images\06_0303u_0p0_001p000.tif	figshare	doi:10.6084/m9.figshare.6752873	https://doi.org/10.6084/m9.figshare.6752873	Quantification of neurite outgrowth	regions of neurite outgrowth	drg_data\neurite_masks\06_0303u_0p0_001p000_n.tif	figshare	doi:10.6084/m9.figshare.6752873	https://doi.org/10.6084/m9.figshare.6752873	Quantification of neurite outgrowth	central cell-body region of the explant	drg_data\explant_masks\06_0303u_0p0_001p000_x.tif	figshare	doi:10.6084/m9.figshare.6752873	https://doi.org/10.6084/m9.figshare.6752873	0	1
Dorsal Root Ganglion explants	Shallow gradient assay	Nano-Plotter 2.0	GESIM	Immunostaining and microscopy	Z1 fluorescence microscope	Zeiss	06_0401u	drg_data\images\06_0401u_0p1_001p000.tif	figshare	doi:10.6084/m9.figshare.6752873	https://doi.org/10.6084/m9.figshare.6752873	Quantification of neurite outgrowth	regions of neurite outgrowth	drg_data\neurite_masks\06_0401u_0p1_001p000_n.tif	figshare	doi:10.6084/m9.figshare.6752873	https://doi.org/10.6084/m9.figshare.6752873	Quantification of neurite outgrowth	central cell-body region of the explant	drg_data\explant_masks\06_0401u_0p1_001p000_x.tif	figshare	doi:10.6084/m9.figshare.6752873	https://doi.org/10.6084/m9.figshare.6752873	0.1	1
Dorsal Root Ganglion explants	Shallow gradient assay	Nano-Plotter 2.0	GESIM	Immunostaining and microscopy	Z1 fluorescence microscope	Zeiss	06_0402u	drg_data\images\06_0402u_0p1_001p000.tif	figshare	doi:10.6084/m9.figshare.6752873	https://doi.org/10.6084/m9.figshare.6752873	Quantification of neurite outgrowth	regions of neurite outgrowth	drg_data\neurite_masks\06_0402u_0p1_001p000_n.tif	figshare	doi:10.6084/m9.figshare.6752873	https://doi.org/10.6084/m9.figshare.6752873	Quantification of neurite outgrowth	central cell-body region of the explant	drg_data\explant_masks\06_0402u_0p1_001p000_x.tif	figshare	doi:10.6084/m9.figshare.6752873	https://doi.org/10.6084/m9.figshare.6752873	0.1	1
Dorsal Root Ganglion explants	Shallow gradient assay	Nano-Plotter 2.0	GESIM	Immunostaining and microscopy	Z1 fluorescence microscope	Zeiss	06_0403u	drg_data\images\06_0403u_0p1_001p000.tif	figshare	doi:10.6084/m9.figshare.6752873	https://doi.org/10.6084/m9.figshare.6752873	Quantification of neurite outgrowth	regions of neurite outgrowth	drg_data\neurite_masks\06_0403u_0p1_001p000_n.tif	figshare	doi:10.6084/m9.figshare.6752873	https://doi.org/10.6084/m9.figshare.6752873	Quantification of neurite outgrowth	central cell-body region of the explant	drg_data\explant_masks\06_0403u_0p1_001p000_x.tif	figshare	doi:10.6084/m9.figshare.6752873	https://doi.org/10.6084/m9.figshare.6752873	0.1	1
Dorsal Root Ganglion explants	Shallow gradient assay	Nano-Plotter 2.0	GESIM	Immunostaining and microscopy	Z1 fluorescence microscope	Zeiss	06_0406d	drg_data\images\06_0406d_0p1_001p000.tif	figshare	doi:10.6084/m9.figshare.6752873	https://doi.org/10.6084/m9.figshare.6752873	Quantification of neurite outgrowth	regions of neurite outgrowth	drg_data\neurite_masks\06_0406d_0p1_001p000_n.tif	figshare	doi:10.6084/m9.figshare.6752873	https://doi.org/10.6084/m9.figshare.6752873	Quantification of neurite outgrowth	central cell-body region of the explant	drg_data\explant_masks\06_0406d_0p1_001p000_x.tif	figshare	doi:10.6084/m9.figshare.6752873	https://doi.org/10.6084/m9.figshare.6752873	0.1	1
Dorsal Root Ganglion explants	Shallow gradient assay	Nano-Plotter 2.0	GESIM	Immunostaining and microscopy	Z1 fluorescence microscope	Zeiss	06_0501u	drg_data\images\06_0501u_0p1_001p000.tif	figshare	doi:10.6084/m9.figshare.6752873	https://doi.org/10.6084/m9.figshare.6752873	Quantification of neurite outgrowth	regions of neurite outgrowth	drg_data\neurite_masks\06_0501u_0p1_001p000_n.tif	figshare	doi:10.6084/m9.figshare.6752873	https://doi.org/10.6084/m9.figshare.6752873	Quantification of neurite outgrowth	central cell-body region of the explant	drg_data\explant_masks\06_0501u_0p1_001p000_x.tif	figshare	doi:10.6084/m9.figshare.6752873	https://doi.org/10.6084/m9.figshare.6752873	0.1	1
Dorsal Root Ganglion explants	Shallow gradient assay	Nano-Plotter 2.0	GESIM	Immunostaining and microscopy	Z1 fluorescence microscope	Zeiss	06_0502u	drg_data\images\06_0502u_0p1_001p000.tif	figshare	doi:10.6084/m9.figshare.6752873	https://doi.org/10.6084/m9.figshare.6752873	Quantification of neurite outgrowth	regions of neurite outgrowth	drg_data\neurite_masks\06_0502u_0p1_001p000_n.tif	figshare	doi:10.6084/m9.figshare.6752873	https://doi.org/10.6084/m9.figshare.6752873	Quantification of neurite outgrowth	central cell-body region of the explant	drg_data\explant_masks\06_0502u_0p1_001p000_x.tif	figshare	doi:10.6084/m9.figshare.6752873	https://doi.org/10.6084/m9.figshare.6752873	0.1	1
Dorsal Root Ganglion explants	Shallow gradient assay	Nano-Plotter 2.0	GESIM	Immunostaining and microscopy	Z1 fluorescence microscope	Zeiss	06_0503u	drg_data\images\06_0503u_0p1_001p000.tif	figshare	doi:10.6084/m9.figshare.6752873	https://doi.org/10.6084/m9.figshare.6752873	Quantification of neurite outgrowth	regions of neurite outgrowth	drg_data\neurite_masks\06_0503u_0p1_001p000_n.tif	figshare	doi:10.6084/m9.figshare.6752873	https://doi.org/10.6084/m9.figshare.6752873	Quantification of neurite outgrowth	central cell-body region of the explant	drg_data\explant_masks\06_0503u_0p1_001p000_x.tif	figshare	doi:10.6084/m9.figshare.6752873	https://doi.org/10.6084/m9.figshare.6752873	0.1	1
Dorsal Root Ganglion explants	Shallow gradient assay	Nano-Plotter 2.0	GESIM	Immunostaining and microscopy	Z1 fluorescence microscope	Zeiss	06_0504d	drg_data\images\06_0504d_0p1_001p000.tif	figshare	doi:10.6084/m9.figshare.6752873	https://doi.org/10.6084/m9.figshare.6752873	Quantification of neurite outgrowth	regions of neurite outgrowth	drg_data\neurite_masks\06_0504d_0p1_001p000_n.tif	figshare	doi:10.6084/m9.figshare.6752873	https://doi.org/10.6084/m9.figshare.6752873	Quantification of neurite outgrowth	central cell-body region of the explant	drg_data\explant_masks\06_0504d_0p1_001p000_x.tif	figshare	doi:10.6084/m9.figshare.6752873	https://doi.org/10.6084/m9.figshare.6752873	0.1	1
Dorsal Root Ganglion explants	Shallow gradient assay	Nano-Plotter 2.0	GESIM	Immunostaining and microscopy	Z1 fluorescence microscope	Zeiss	06_0505d	drg_data\images\06_0505d_0p1_001p000.tif	figshare	doi:10.6084/m9.figshare.6752873	https://doi.org/10.6084/m9.figshare.6752873	Quantification of neurite outgrowth	regions of neurite outgrowth	drg_data\neurite_masks\06_0505d_0p1_001p000_n.tif	figshare	doi:10.6084/m9.figshare.6752873	https://doi.org/10.6084/m9.figshare.6752873	Quantification of neurite outgrowth	central cell-body region of the explant	drg_data\explant_masks\06_0505d_0p1_001p000_x.tif	figshare	doi:10.6084/m9.figshare.6752873	https://doi.org/10.6084/m9.figshare.6752873	0.1	1
Dorsal Root Ganglion explants	Shallow gradient assay	Nano-Plotter 2.0	GESIM	Immunostaining and microscopy	Z1 fluorescence microscope	Zeiss	06_0506d	drg_data\images\06_0506d_0p1_001p000.tif	figshare	doi:10.6084/m9.figshare.6752873	https://doi.org/10.6084/m9.figshare.6752873	Quantification of neurite outgrowth	regions of neurite outgrowth	drg_data\neurite_masks\06_0506d_0p1_001p000_n.tif	figshare	doi:10.6084/m9.figshare.6752873	https://doi.org/10.6084/m9.figshare.6752873	Quantification of neurite outgrowth	central cell-body region of the explant	drg_data\explant_masks\06_0506d_0p1_001p000_x.tif	figshare	doi:10.6084/m9.figshare.6752873	https://doi.org/10.6084/m9.figshare.6752873	0.1	1
Dorsal Root Ganglion explants	Shallow gradient assay	Nano-Plotter 2.0	GESIM	Immunostaining and microscopy	Z1 fluorescence microscope	Zeiss	06_0601u	drg_data\images\06_0601u_0p1_001p000.tif	figshare	doi:10.6084/m9.figshare.6752873	https://doi.org/10.6084/m9.figshare.6752873	Quantification of neurite outgrowth	regions of neurite outgrowth	drg_data\neurite_masks\06_0601u_0p1_001p000_n.tif	figshare	doi:10.6084/m9.figshare.6752873	https://doi.org/10.6084/m9.figshare.6752873	Quantification of neurite outgrowth	central cell-body region of the explant	drg_data\explant_masks\06_0601u_0p1_001p000_x.tif	figshare	doi:10.6084/m9.figshare.6752873	https://doi.org/10.6084/m9.figshare.6752873	0.1	1
Dorsal Root Ganglion explants	Shallow gradient assay	Nano-Plotter 2.0	GESIM	Immunostaining and microscopy	Z1 fluorescence microscope	Zeiss	06_0602u	drg_data\images\06_0602u_0p1_001p000.tif	figshare	doi:10.6084/m9.figshare.6752873	https://doi.org/10.6084/m9.figshare.6752873	Quantification of neurite outgrowth	regions of neurite outgrowth	drg_data\neurite_masks\06_0602u_0p1_001p000_n.tif	figshare	doi:10.6084/m9.figshare.6752873	https://doi.org/10.6084/m9.figshare.6752873	Quantification of neurite outgrowth	central cell-body region of the explant	drg_data\explant_masks\06_0602u_0p1_001p000_x.tif	figshare	doi:10.6084/m9.figshare.6752873	https://doi.org/10.6084/m9.figshare.6752873	0.1	1
Dorsal Root Ganglion explants	Shallow gradient assay	Nano-Plotter 2.0	GESIM	Immunostaining and microscopy	Z1 fluorescence microscope	Zeiss	06_0604d	drg_data\images\06_0604d_0p1_001p000.tif	figshare	doi:10.6084/m9.figshare.6752873	https://doi.org/10.6084/m9.figshare.6752873	Quantification of neurite outgrowth	regions of neurite outgrowth	drg_data\neurite_masks\06_0604d_0p1_001p000_n.tif	figshare	doi:10.6084/m9.figshare.6752873	https://doi.org/10.6084/m9.figshare.6752873	Quantification of neurite outgrowth	central cell-body region of the explant	drg_data\explant_masks\06_0604d_0p1_001p000_x.tif	figshare	doi:10.6084/m9.figshare.6752873	https://doi.org/10.6084/m9.figshare.6752873	0.1	1
Dorsal Root Ganglion explants	Shallow gradient assay	Nano-Plotter 2.0	GESIM	Immunostaining and microscopy	Z1 fluorescence microscope	Zeiss	06_0605d	drg_data\images\06_0605d_0p1_001p000.tif	figshare	doi:10.6084/m9.figshare.6752873	https://doi.org/10.6084/m9.figshare.6752873	Quantification of neurite outgrowth	regions of neurite outgrowth	drg_data\neurite_masks\06_0605d_0p1_001p000_n.tif	figshare	doi:10.6084/m9.figshare.6752873	https://doi.org/10.6084/m9.figshare.6752873	Quantification of neurite outgrowth	central cell-body region of the explant	drg_data\explant_masks\06_0605d_0p1_001p000_x.tif	figshare	doi:10.6084/m9.figshare.6752873	https://doi.org/10.6084/m9.figshare.6752873	0.1	1
Dorsal Root Ganglion explants	Shallow gradient assay	Nano-Plotter 2.0	GESIM	Immunostaining and microscopy	Z1 fluorescence microscope	Zeiss	06_0606d	drg_data\images\06_0606d_0p1_001p000.tif	figshare	doi:10.6084/m9.figshare.6752873	https://doi.org/10.6084/m9.figshare.6752873	Quantification of neurite outgrowth	regions of neurite outgrowth	drg_data\neurite_masks\06_0606d_0p1_001p000_n.tif	figshare	doi:10.6084/m9.figshare.6752873	https://doi.org/10.6084/m9.figshare.6752873	Quantification of neurite outgrowth	central cell-body region of the explant	drg_data\explant_masks\06_0606d_0p1_001p000_x.tif	figshare	doi:10.6084/m9.figshare.6752873	https://doi.org/10.6084/m9.figshare.6752873	0.1	1
Dorsal Root Ganglion explants	Shallow gradient assay	Nano-Plotter 2.0	GESIM	Immunostaining and microscopy	Z1 fluorescence microscope	Zeiss	06_0701u	drg_data\images\06_0701u_0p1_003p000.tif	figshare	doi:10.6084/m9.figshare.6752873	https://doi.org/10.6084/m9.figshare.6752873	Quantification of neurite outgrowth	regions of neurite outgrowth	drg_data\neurite_masks\06_0701u_0p1_003p000_n.tif	figshare	doi:10.6084/m9.figshare.6752873	https://doi.org/10.6084/m9.figshare.6752873	Quantification of neurite outgrowth	central cell-body region of the explant	drg_data\explant_masks\06_0701u_0p1_003p000_x.tif	figshare	doi:10.6084/m9.figshare.6752873	https://doi.org/10.6084/m9.figshare.6752873	0.1	3
Dorsal Root Ganglion explants	Shallow gradient assay	Nano-Plotter 2.0	GESIM	Immunostaining and microscopy	Z1 fluorescence microscope	Zeiss	06_0702u	drg_data\images\06_0702u_0p1_003p000.tif	figshare	doi:10.6084/m9.figshare.6752873	https://doi.org/10.6084/m9.figshare.6752873	Quantification of neurite outgrowth	regions of neurite outgrowth	drg_data\neurite_masks\06_0702u_0p1_003p000_n.tif	figshare	doi:10.6084/m9.figshare.6752873	https://doi.org/10.6084/m9.figshare.6752873	Quantification of neurite outgrowth	central cell-body region of the explant	drg_data\explant_masks\06_0702u_0p1_003p000_x.tif	figshare	doi:10.6084/m9.figshare.6752873	https://doi.org/10.6084/m9.figshare.6752873	0.1	3
Dorsal Root Ganglion explants	Shallow gradient assay	Nano-Plotter 2.0	GESIM	Immunostaining and microscopy	Z1 fluorescence microscope	Zeiss	06_0703u	drg_data\images\06_0703u_0p1_003p000.tif	figshare	doi:10.6084/m9.figshare.6752873	https://doi.org/10.6084/m9.figshare.6752873	Quantification of neurite outgrowth	regions of neurite outgrowth	drg_data\neurite_masks\06_0703u_0p1_003p000_n.tif	figshare	doi:10.6084/m9.figshare.6752873	https://doi.org/10.6084/m9.figshare.6752873	Quantification of neurite outgrowth	central cell-body region of the explant	drg_data\explant_masks\06_0703u_0p1_003p000_x.tif	figshare	doi:10.6084/m9.figshare.6752873	https://doi.org/10.6084/m9.figshare.6752873	0.1	3
Dorsal Root Ganglion explants	Shallow gradient assay	Nano-Plotter 2.0	GESIM	Immunostaining and microscopy	Z1 fluorescence microscope	Zeiss	06_0704d	drg_data\images\06_0704d_0p1_003p000.tif	figshare	doi:10.6084/m9.figshare.6752873	https://doi.org/10.6084/m9.figshare.6752873	Quantification of neurite outgrowth	regions of neurite outgrowth	drg_data\neurite_masks\06_0704d_0p1_003p000_n.tif	figshare	doi:10.6084/m9.figshare.6752873	https://doi.org/10.6084/m9.figshare.6752873	Quantification of neurite outgrowth	central cell-body region of the explant	drg_data\explant_masks\06_0704d_0p1_003p000_x.tif	figshare	doi:10.6084/m9.figshare.6752873	https://doi.org/10.6084/m9.figshare.6752873	0.1	3
[truncated: 2,889 more rows]
